# Supplementary material for: A one-dimensional polymeric cobalt(III)–potassium complex with 18-crown-6, cyanide and porphyrinate ligands
Source: Acta Crystallogr Sect E Struct Rep Online. 2014 Feb 26;70(Pt 3):m104–5. doi: 10.1107/S1600536814003596 (PMC3998383; doi:10.1107/S1600536814003596)
Supplement: Supplementary file 1 [file e-70-0m104-sup1.cif]

##############################################################################
#                                                                            #
# This CIF contains the data in a paper accepted for publication in          #
# Acta Crystallographica Section E. It conforms to the requirements of       #
# Notes for Authors for Acta Crystallographica Section E, and has been       #
# peer reviewed under the auspices of the IUCr Commission on Journals.       #
#                                                                            #
# Full details of the Crystallographic Information File format               #
# are given in the paper "The Crystallographic Information File (CIF):       #
# a New Standard Archive File for Crystallography" by S. R. Hall, F. H.      #
# Allen and I. D. Brown [Acta Cryst. (1991), A47, 655-685].                  #
#                                                                            #
# The current version of the core CIF dictionary is obtainable from          #
# ftp://ftp.iucr.org/pub/cif_core.dic.                                       #
#                                                                            #
# Software is freely available for graphical display of the structure(s)     #
# in this CIF. For information consult the CIF software page                 #
# http://www.iucr.org/resources/cif/software.                                #
#                                                                            #
# This file may be used for bona fide research purposes within the           #
# scientific community so long as proper attribution is given to the journal # 
# article from which it was obtained.                                        #
#                                                                            #
##############################################################################
data_I
_database_code_depnum_ccdc_archive 'CCDC 987431'
_audit_creation_method     SHELXL-97
_chemical_name_systematic
;
<i>catena</i>-poly[[dicyanido-2\k^2^<i>C</i>-(1,4,7,10,13,16-\
hexaoxacyclooctadecane-1\k^6^<i>O</i>){\m~3~-\
(2\a,2\b)-5,10,15,20-tetrakis[2-(2,2-\
dimethylpropanamido)phenyl]porphyrinato-\
1\k<i>O</i>^5^:2\k^4^<i>N</i>,<i>N</i>',<i>N</i>'',<i>N</i>''':\
1'\k<i>O</i>^15^}cobalt(III)potassium] dihydrate]
;
_chemical_name_common     ?
_chemical_formula_moiety     'C78 H88 Co1 K1 N10 O10, 2(H2 O)'
_chemical_formula_sum     'C78 H92 Co1 K1 N10 O12'
_chemical_formula_iupac     '[Co K (C N)2 (C12 H24 O6) (C64 H64 N8 O4], 2H2 O'
_chemical_formula_weight     1459.70
_chemical_melting_point     ?
_symmetry_cell_setting     triclinic
_symmetry_space_group_name_H-M     'P -1'
_symmetry_space_group_name_Hall     '-P 1'
loop_
    _symmetry_equiv_pos_as_xyz
    'x, y, z'
    '-x, -y, -z'
_cell_length_a     9.1885(3)
_cell_length_b     14.4631(4)
_cell_length_c     14.6845(4)
_cell_angle_alpha     98.342(2)
_cell_angle_beta     102.170(2)
_cell_angle_gamma     93.101(2)
_cell_volume     1880.20(10)
_cell_formula_units_Z     1
_cell_measurement_reflns_used     7400
_cell_measurement_theta_min     2.9
_cell_measurement_theta_max     26.1
_cell_measurement_temperature     180(2)
_exptl_crystal_description     'prism'
_exptl_crystal_colour     'dark purple'
_exptl_crystal_size_max     0.48
_exptl_crystal_size_mid     0.40
_exptl_crystal_size_min     0.30
_exptl_crystal_density_diffrn     1.289
_exptl_crystal_density_meas     ?
_exptl_crystal_density_method     'not measured'
_exptl_crystal_F_000     772
_exptl_absorpt_coefficient_mu     0.351
_exptl_absorpt_correction_type     multi-scan
_exptl_absorpt_process_details     '(CrysAlis PRO; Agilent, 2012)'
_exptl_absorpt_correction_T_min     0.86
_exptl_absorpt_correction_T_max     0.90
_exptl_special_details     ?
_diffrn_ambient_temperature     180(2)
_diffrn_radiation_type     MoK\a
_diffrn_radiation_wavelength     0.71073
_diffrn_radiation_source     'Enhance (Mo) X-ray Source'
_diffrn_radiation_monochromator     'graphite'
_diffrn_measurement_device_type     'Agilent Xcalibur (Eos, Gemini ultra)'
_diffrn_measurement_method     '\w scans'
_diffrn_detector_area_resol_mean     16.1978
_diffrn_reflns_number     38025
_diffrn_reflns_av_R_equivalents     0.0340
_diffrn_reflns_av_sigmaI/netI     0.0243
_diffrn_reflns_theta_min     2.95
_diffrn_reflns_theta_max     26.02
_diffrn_reflns_theta_full     26.02
_diffrn_measured_fraction_theta_max     0.998
_diffrn_measured_fraction_theta_full     0.998
_diffrn_reflns_limit_h_min     -11
_diffrn_reflns_limit_h_max     11
_diffrn_reflns_limit_k_min     -17
_diffrn_reflns_limit_k_max     17
_diffrn_reflns_limit_l_min     -18
_diffrn_reflns_limit_l_max     18
_diffrn_standards_number     ?
_diffrn_standards_interval_count     ?
_diffrn_standards_interval_time     ?
_diffrn_standards_decay_%     ?
_refine_special_details
;
Refinement of <i>F</i>\^2\^ against ALL reflections. The weighted
<i>R</i>-factor <i>wR</i> and goodness of fit <i>S</i> are based on
<i>F</i>\^2\^, conventional <i>R</i>-factors <i>R</i> are based on <i>F</i>,
with <i>F</i> set to zero for negative <i>F</i>\^2\^. The threshold expression
of <i>F</i>\^2\^ > \s(<i>F</i>\^2\^) is used only for calculating
<i>R</i>-factors(gt) <i>etc</i>. and is not relevant to the choice of
reflections for refinement. <i>R</i>-factors based on <i>F</i>\^2\^ are
statistically about twice as large as those based on <i>F</i>, and <i>R</i>-
factors based on ALL data will be even larger.
;
_reflns_number_total     7400
_reflns_number_gt     5986
_reflns_threshold_expression     I>2sigma(I)
_refine_ls_structure_factor_coef     Fsqd
_refine_ls_matrix_type     full
_refine_ls_R_factor_all     0.0480
_refine_ls_R_factor_gt     0.0358
_refine_ls_wR_factor_gt     0.1001
_refine_ls_wR_factor_ref     0.1049
_refine_ls_goodness_of_fit_ref     1.068
_refine_ls_restrained_S_all     1.069
_refine_ls_number_reflns     7400
_refine_ls_number_parameters     475
_refine_ls_number_restraints     2
_refine_ls_hydrogen_treatment     mixed
_refine_ls_weighting_scheme     calc
_refine_ls_weighting_details
         'calc w=1/[\s^2^(Fo^2^)+(0.0598P)^2^+0.4188P] where P=(Fo^2^+2Fc^2^)/3'
_atom_sites_solution_hydrogens     geom
_atom_sites_solution_primary     direct
_atom_sites_solution_secondary     difmap
_refine_ls_shift/su_max     0.001
_refine_ls_shift/su_mean     0.000
_refine_diff_density_max     0.384
_refine_diff_density_min     -0.255
_refine_ls_extinction_method     none
_refine_ls_extinction_coef     ?
loop_
    _atom_type_symbol
    _atom_type_description
    _atom_type_scat_dispersion_real
    _atom_type_scat_dispersion_imag
    _atom_type_scat_source
    'C' 'C' 0.0033 0.0016
                         'International Tables Vol C Tables 4.2.6.8 and 6.1.1.4'
    'H' 'H' 0.0000 0.0000
                         'International Tables Vol C Tables 4.2.6.8 and 6.1.1.4'
    'N' 'N' 0.0061 0.0033
                         'International Tables Vol C Tables 4.2.6.8 and 6.1.1.4'
    'O' 'O' 0.0106 0.0060
                         'International Tables Vol C Tables 4.2.6.8 and 6.1.1.4'
    'Co' 'Co' 0.3494 0.9721
                         'International Tables Vol C Tables 4.2.6.8 and 6.1.1.4'
    'K' 'K' 0.2009 0.2494
                         'International Tables Vol C Tables 4.2.6.8 and 6.1.1.4'
_computing_data_collection     'CrysAlis PRO (Agilent, 2012)'
_computing_cell_refinement     'CrysAlis PRO (Agilent, 2012)'
_computing_data_reduction     'CrysAlis PRO (Agilent, 2012)'
_computing_structure_solution     'SIR2004 (Burla <i>et al.</i>, 2005)'
_computing_structure_refinement     'SHELXL97 (Sheldrick, 2008)'
_computing_molecular_graphics
   'ORTEPIII (Burnett & Johnson, 1996) and ORTEP-3 for Windows (Farrugia, 2012)'
_computing_publication_material     'WinGX (Farrugia, 2012)'
loop_
    _atom_site_type_symbol
    _atom_site_label
    _atom_site_fract_x
    _atom_site_fract_y
    _atom_site_fract_z
    _atom_site_U_iso_or_equiv
    _atom_site_adp_type
    _atom_site_calc_flag
    _atom_site_refinement_flags
    _atom_site_occupancy
    _atom_site_symmetry_multiplicity
    _atom_site_disorder_assembly
    _atom_site_disorder_group
    Co Co 0.5000 1.0000 1.0000 0.02133(10) Uani d S 1 2 . .
    N N1 0.52932(15) 0.88932(9) 1.06541(9) 0.0234(3) Uani d . 1 1 . .
    N N2 0.39217(15) 0.91778(9) 0.88238(10) 0.0241(3) Uani d . 1 1 . .
    N N3 0.94155(17) 0.88392(11) 1.27847(11) 0.0329(3) Uani d . 1 1 . .
    H HN3 0.9590 0.9249 1.2424 0.039 Uiso calc R 1 1 . .
    N N4 0.57697(19) 0.65256(12) 0.83577(12) 0.0397(4) Uani d . 1 1 . .
    H HN4 0.6294 0.6952 0.8815 0.048 Uiso calc R 1 1 . .
    N N5 0.7928(2) 0.97203(13) 0.93683(14) 0.0464(4) Uani d . 1 1 . .
    O O1 0.97516(19) 0.73834(11) 1.31093(12) 0.0533(4) Uani d . 1 1 . .
    O O2 0.5711(2) 0.57652(13) 0.69039(11) 0.0646(5) Uani d . 1 1 . .
    C C1 0.66304(19) 0.96624(12) 1.22370(12) 0.0265(4) Uani d . 1 1 . .
    C C2 0.60058(19) 0.88825(12) 1.15701(12) 0.0252(4) Uani d . 1 1 . .
    C C3 0.6008(2) 0.79372(13) 1.17555(13) 0.0316(4) Uani d . 1 1 . .
    H H3 0.6432 0.7742 1.2337 0.038 Uiso calc R 1 1 . .
    C C4 0.5306(2) 0.73807(12) 1.09608(13) 0.0315(4) Uani d . 1 1 . .
    H H4 0.5144 0.6716 1.0869 0.038 Uiso calc R 1 1 . .
    C C5 0.48427(19) 0.79756(12) 1.02721(12) 0.0253(4) Uani d . 1 1 . .
    C C6 0.40387(19) 0.76506(12) 0.93650(12) 0.0262(4) Uani d . 1 1 . .
    C C7 0.36008(19) 0.82279(12) 0.87009(12) 0.0264(4) Uani d . 1 1 . .
    C C8 0.2772(2) 0.78898(13) 0.77591(13) 0.0330(4) Uani d . 1 1 . .
    H H8 0.2400 0.7259 0.7503 0.040 Uiso calc R 1 1 . .
    C C9 0.2623(2) 0.86297(13) 0.73112(13) 0.0331(4) Uani d . 1 1 . .
    H H9 0.2128 0.8623 0.6673 0.040 Uiso calc R 1 1 . .
    C C10 0.33430(19) 0.94339(12) 0.79678(12) 0.0260(4) Uani d . 1 1 . .
    C C11 0.7262(2) 0.95246(12) 1.32261(12) 0.0303(4) Uani d . 1 1 . .
    C C12 0.6505(2) 0.98329(15) 1.39281(14) 0.0403(5) Uani d . 1 1 . .
    H H12 0.5619 1.0140 1.3770 0.048 Uiso calc R 1 1 . .
    C C13 0.7022(3) 0.96996(16) 1.48480(15) 0.0467(5) Uani d . 1 1 . .
    H H13 0.6494 0.9909 1.5319 0.056 Uiso calc R 1 1 . .
    C C14 0.8304(3) 0.92624(16) 1.50768(14) 0.0470(5) Uani d . 1 1 . .
    H H14 0.8657 0.9165 1.5709 0.056 Uiso calc R 1 1 . .
    C C15 0.9088(2) 0.89617(14) 1.43992(14) 0.0394(5) Uani d . 1 1 . .
    H H15 0.9978 0.8661 1.4566 0.047 Uiso calc R 1 1 . .
    C C16 0.8571(2) 0.91008(13) 1.34684(13) 0.0310(4) Uani d . 1 1 . .
    C C17 0.9971(2) 0.79926(14) 1.26544(14) 0.0355(4) Uani d . 1 1 . .
    C C18 1.0893(2) 0.78598(16) 1.18982(14) 0.0421(5) Uani d . 1 1 . .
    C C19 1.1415(3) 0.68749(19) 1.18373(18) 0.0592(7) Uani d . 1 1 . .
    H H19A 1.2030 0.6799 1.2449 0.089 Uiso calc R 1 1 . .
    H H19B 1.2006 0.6780 1.1354 0.089 Uiso calc R 1 1 . .
    H H19C 1.0544 0.6412 1.1670 0.089 Uiso calc R 1 1 . .
    C C20 0.9932(3) 0.7967(2) 1.09392(16) 0.0614(7) Uani d . 1 1 . .
    H H20A 0.9085 0.7486 1.0764 0.092 Uiso calc R 1 1 . .
    H H20B 1.0536 0.7892 1.0461 0.092 Uiso calc R 1 1 . .
    H H20C 0.9560 0.8590 1.0978 0.092 Uiso calc R 1 1 . .
    C C21 1.2242(3) 0.85800(19) 1.21753(18) 0.0542(6) Uani d . 1 1 . .
    H H21A 1.1904 0.9213 1.2210 0.081 Uiso calc R 1 1 . .
    H H21B 1.2852 0.8487 1.1702 0.081 Uiso calc R 1 1 . .
    H H21C 1.2839 0.8504 1.2793 0.081 Uiso calc R 1 1 . .
    C C22 0.3639(2) 0.66159(12) 0.90657(12) 0.0291(4) Uani d . 1 1 . .
    C C23 0.2404(2) 0.61838(14) 0.92750(16) 0.0428(5) Uani d . 1 1 . .
    H H23 0.1823 0.6543 0.9634 0.051 Uiso calc R 1 1 . .
    C C24 0.1995(3) 0.52378(15) 0.89726(17) 0.0509(6) Uani d . 1 1 . .
    H H24 0.1138 0.4950 0.9120 0.061 Uiso calc R 1 1 . .
    C C25 0.2836(3) 0.47170(14) 0.84571(16) 0.0467(5) Uani d . 1 1 . .
    H H25 0.2553 0.4067 0.8243 0.056 Uiso calc R 1 1 . .
    C C26 0.4078(3) 0.51240(14) 0.82480(14) 0.0419(5) Uani d . 1 1 . .
    H H26 0.4662 0.4755 0.7898 0.050 Uiso calc R 1 1 . .
    C C27 0.4487(2) 0.60767(13) 0.85471(13) 0.0319(4) Uani d . 1 1 . .
    C C28 0.6291(2) 0.63779(15) 0.75535(14) 0.0403(5) Uani d . 1 1 . .
    C C29 0.7599(2) 0.70560(17) 0.75141(15) 0.0457(5) Uani d . 1 1 . .
    C C30 0.8447(3) 0.6566(2) 0.6829(2) 0.0762(9) Uani d . 1 1 . .
    H H30A 0.8931 0.6047 0.7094 0.114 Uiso calc R 1 1 . .
    H H30B 0.9209 0.7014 0.6722 0.114 Uiso calc R 1 1 . .
    H H30C 0.7750 0.6321 0.6228 0.114 Uiso calc R 1 1 . .
    C C31 0.6936(3) 0.79227(19) 0.71477(19) 0.0628(7) Uani d . 1 1 . .
    H H31A 0.6252 0.7727 0.6531 0.094 Uiso calc R 1 1 . .
    H H31B 0.7745 0.8362 0.7084 0.094 Uiso calc R 1 1 . .
    H H31C 0.6389 0.8231 0.7595 0.094 Uiso calc R 1 1 . .
    C C32 0.8650(3) 0.73621(19) 0.84737(17) 0.0562(6) Uani d . 1 1 . .
    H H32A 0.8144 0.7761 0.8885 0.084 Uiso calc R 1 1 . .
    H H32B 0.9545 0.7715 0.8397 0.084 Uiso calc R 1 1 . .
    H H32C 0.8938 0.6807 0.8757 0.084 Uiso calc R 1 1 . .
    C C33 0.6838(2) 0.98363(12) 0.96064(12) 0.0290(4) Uani d . 1 1 . .
    K K 0.5000 0.5000 0.5000 0.03158(14) Uani d S 1 2 . .
    O O3 0.22357(15) 0.57249(10) 0.52236(9) 0.0391(3) Uani d . 1 1 . .
    O O4 0.45230(16) 0.68329(10) 0.47014(10) 0.0403(3) Uani d . 1 1 . .
    O O5 0.68531(15) 0.59387(9) 0.41262(10) 0.0381(3) Uani d . 1 1 . .
    C C34 0.8311(2) 0.56578(16) 0.41702(15) 0.0428(5) Uani d . 1 1 . .
    H H34A 0.8960 0.5911 0.4795 0.051 Uiso calc R 1 1 . .
    H H34B 0.8744 0.5901 0.3680 0.051 Uiso calc R 1 1 . .
    C C35 0.1781(2) 0.53796(16) 0.59851(15) 0.0436(5) Uani d . 1 1 . .
    H H35A 0.0793 0.5594 0.6039 0.052 Uiso calc R 1 1 . .
    H H35B 0.2507 0.5630 0.6582 0.052 Uiso calc R 1 1 . .
    C C36 0.2412(3) 0.67115(15) 0.53654(16) 0.0464(5) Uani d . 1 1 . .
    H H36A 0.3102 0.6946 0.5981 0.056 Uiso calc R 1 1 . .
    H H36B 0.1434 0.6963 0.5378 0.056 Uiso calc R 1 1 . .
    C C37 0.3018(3) 0.70415(16) 0.45976(17) 0.0497(5) Uani d . 1 1 . .
    H H37A 0.2425 0.6726 0.3977 0.060 Uiso calc R 1 1 . .
    H H37B 0.2957 0.7726 0.4630 0.060 Uiso calc R 1 1 . .
    C C38 0.5214(3) 0.71294(16) 0.40086(16) 0.0470(5) Uani d . 1 1 . .
    H H38A 0.5153 0.7812 0.4018 0.056 Uiso calc R 1 1 . .
    H H38B 0.4691 0.6800 0.3376 0.056 Uiso calc R 1 1 . .
    C C39 0.6799(2) 0.69204(14) 0.42005(16) 0.0445(5) Uani d . 1 1 . .
    H H39A 0.7307 0.7161 0.3740 0.053 Uiso calc R 1 1 . .
    H H39B 0.7316 0.7230 0.4842 0.053 Uiso calc R 1 1 . .
    O O6 0.97562(19) 1.03103(13) 1.16135(13) 0.0560(4) Uani d D 1 1 . .
    H H1O6 1.053(2) 1.032(2) 1.136(2) 0.084 Uiso d D 1 1 . .
    H H2O6 0.890(2) 1.038(2) 1.1234(17) 0.084 Uiso d D 1 1 . .
loop_
    _atom_site_aniso_label
    _atom_site_aniso_U_11
    _atom_site_aniso_U_22
    _atom_site_aniso_U_33
    _atom_site_aniso_U_12
    _atom_site_aniso_U_13
    _atom_site_aniso_U_23
    Co 0.02503(18) 0.01677(16) 0.02392(17) 0.00123(12) 0.00987(13) 0.00257(12)
    N1 0.0261(7) 0.0199(7) 0.0256(7) 0.0015(5) 0.0096(6) 0.0030(6)
    N2 0.0294(8) 0.0185(7) 0.0268(7) 0.0021(6) 0.0119(6) 0.0031(6)
    N3 0.0344(9) 0.0331(8) 0.0345(8) 0.0009(7) 0.0114(7) 0.0117(7)
    N4 0.0441(10) 0.0353(9) 0.0378(9) -0.0003(7) 0.0152(8) -0.0081(7)
    N5 0.0391(10) 0.0504(11) 0.0590(11) 0.0087(8) 0.0280(9) 0.0125(9)
    O1 0.0638(10) 0.0423(9) 0.0683(10) 0.0127(8) 0.0343(9) 0.0243(8)
    O2 0.0722(12) 0.0741(12) 0.0382(9) -0.0237(9) 0.0190(8) -0.0202(8)
    C1 0.0288(9) 0.0280(9) 0.0253(8) 0.0022(7) 0.0111(7) 0.0055(7)
    C2 0.0261(9) 0.0244(8) 0.0280(9) 0.0014(7) 0.0112(7) 0.0059(7)
    C3 0.0366(10) 0.0274(9) 0.0324(9) 0.0006(8) 0.0077(8) 0.0107(7)
    C4 0.0380(10) 0.0218(9) 0.0354(10) 0.0017(7) 0.0082(8) 0.0071(7)
    C5 0.0288(9) 0.0200(8) 0.0294(9) 0.0029(7) 0.0111(7) 0.0044(7)
    C6 0.0304(9) 0.0201(8) 0.0307(9) 0.0030(7) 0.0131(7) 0.0028(7)
    C7 0.0301(9) 0.0214(8) 0.0288(9) 0.0015(7) 0.0109(7) 0.0017(7)
    C8 0.0440(11) 0.0220(9) 0.0308(9) -0.0001(8) 0.0081(8) -0.0018(7)
    C9 0.0422(11) 0.0287(9) 0.0271(9) 0.0019(8) 0.0073(8) 0.0010(7)
    C10 0.0294(9) 0.0242(9) 0.0261(9) 0.0021(7) 0.0115(7) 0.0018(7)
    C11 0.0380(10) 0.0261(9) 0.0274(9) -0.0046(7) 0.0099(8) 0.0046(7)
    C12 0.0479(12) 0.0417(11) 0.0342(10) 0.0005(9) 0.0169(9) 0.0055(9)
    C13 0.0596(14) 0.0496(13) 0.0332(11) -0.0040(11) 0.0203(10) 0.0030(9)
    C14 0.0638(15) 0.0462(12) 0.0282(10) -0.0153(11) 0.0082(10) 0.0069(9)
    C15 0.0446(12) 0.0362(11) 0.0346(10) -0.0079(9) 0.0027(9) 0.0096(8)
    C16 0.0364(10) 0.0272(9) 0.0288(9) -0.0074(7) 0.0074(8) 0.0057(7)
    C17 0.0294(10) 0.0406(11) 0.0372(10) 0.0011(8) 0.0064(8) 0.0112(9)
    C18 0.0416(12) 0.0512(13) 0.0376(11) 0.0113(10) 0.0129(9) 0.0119(9)
    C19 0.0670(16) 0.0624(16) 0.0539(14) 0.0226(13) 0.0226(13) 0.0087(12)
    C20 0.0686(17) 0.0807(19) 0.0368(12) 0.0225(14) 0.0115(11) 0.0100(12)
    C21 0.0397(12) 0.0689(16) 0.0620(15) 0.0056(11) 0.0215(11) 0.0215(12)
    C22 0.0377(10) 0.0211(9) 0.0274(9) 0.0016(7) 0.0059(8) 0.0032(7)
    C23 0.0487(12) 0.0308(10) 0.0512(12) -0.0017(9) 0.0213(10) 0.0006(9)
    C24 0.0595(14) 0.0321(11) 0.0621(15) -0.0131(10) 0.0230(12) 0.0027(10)
    C25 0.0666(15) 0.0200(9) 0.0500(13) -0.0018(9) 0.0085(11) 0.0030(9)
    C26 0.0586(13) 0.0252(10) 0.0413(11) 0.0085(9) 0.0116(10) 0.0006(8)
    C27 0.0399(10) 0.0247(9) 0.0303(9) 0.0043(8) 0.0071(8) 0.0022(7)
    C28 0.0408(11) 0.0446(12) 0.0332(10) 0.0065(9) 0.0081(9) -0.0021(9)
    C29 0.0418(12) 0.0561(14) 0.0371(11) -0.0009(10) 0.0137(9) -0.0054(10)
    C30 0.0638(17) 0.092(2) 0.0712(18) -0.0076(15) 0.0391(15) -0.0223(16)
    C31 0.0665(17) 0.0651(17) 0.0558(15) -0.0081(13) 0.0110(13) 0.0149(13)
    C32 0.0459(13) 0.0666(16) 0.0499(14) -0.0052(11) 0.0062(11) -0.0014(12)
    C33 0.0339(10) 0.0238(9) 0.0307(9) 0.0018(7) 0.0105(8) 0.0046(7)
    K 0.0369(3) 0.0262(3) 0.0338(3) -0.0001(2) 0.0138(2) 0.0039(2)
    O3 0.0444(8) 0.0407(8) 0.0360(7) 0.0079(6) 0.0158(6) 0.0073(6)
    O4 0.0450(8) 0.0373(8) 0.0433(8) 0.0077(6) 0.0140(6) 0.0143(6)
    O5 0.0345(7) 0.0349(7) 0.0473(8) -0.0021(6) 0.0142(6) 0.0086(6)
    C34 0.0333(11) 0.0562(13) 0.0420(11) 0.0004(9) 0.0112(9) 0.0149(10)
    C35 0.0399(11) 0.0586(14) 0.0377(11) 0.0109(10) 0.0169(9) 0.0104(10)
    C36 0.0466(12) 0.0400(12) 0.0550(13) 0.0098(10) 0.0181(10) 0.0029(10)
    C37 0.0508(13) 0.0432(12) 0.0599(14) 0.0148(10) 0.0138(11) 0.0182(11)
    C38 0.0568(14) 0.0400(12) 0.0509(13) 0.0039(10) 0.0171(11) 0.0220(10)
    C39 0.0504(13) 0.0358(11) 0.0506(13) -0.0068(9) 0.0144(10) 0.0170(9)
    O6 0.0493(10) 0.0643(11) 0.0697(12) 0.0116(8) 0.0359(9) 0.0250(9)
_geom_special_details
;
 All s.u.'s (except the s.u. in the dihedral angle between two l.s. planes)
 are estimated using the full covariance matrix.  The cell s.u.'s are taken
 into account individually in the estimation of s.u.'s in distances, angles
 and torsion angles; correlations between s.u.'s in cell parameters are only
 used when they are defined by crystal symmetry.  An approximate (isotropic)
 treatment of cell s.u.'s is used for estimating s.u.'s involving l.s. planes.
;
loop_
    _geom_bond_atom_site_label_1
    _geom_bond_atom_site_label_2
    _geom_bond_site_symmetry_2
    _geom_bond_distance
    _geom_bond_publ_flag
    Co N1 . 1.9853(13) y
    Co N1 2_677 1.9853(13) ?
    Co N2 . 1.9834(14) y
    Co N2 2_677 1.9834(14) ?
    Co C33 . 1.9129(18) y
    Co C33 2_677 1.9129(18) ?
    N1 C5 . 1.369(2) ?
    N1 C2 . 1.369(2) ?
    N2 C7 . 1.367(2) ?
    N2 C10 . 1.369(2) ?
    N3 C17 . 1.355(2) ?
    N3 C16 . 1.416(2) ?
    N3 HN3 . 0.8800 ?
    N4 C28 . 1.359(2) ?
    N4 C27 . 1.413(3) ?
    N4 HN4 . 0.8800 ?
    N5 C33 . 1.141(2) ?
    O1 C17 . 1.213(2) ?
    O2 C28 . 1.212(3) ?
    O2 K . 2.7789(15) ?
    C1 C10 2_677 1.383(2) ?
    C1 C2 . 1.390(2) ?
    C1 C11 . 1.492(2) ?
    C2 C3 . 1.432(2) ?
    C3 C4 . 1.334(3) ?
    C3 H3 . 0.9500 ?
    C4 C5 . 1.433(2) ?
    C4 H4 . 0.9500 ?
    C5 C6 . 1.381(2) ?
    C6 C7 . 1.385(2) ?
    C6 C22 . 1.500(2) ?
    C7 C8 . 1.432(3) ?
    C8 C9 . 1.334(3) ?
    C8 H8 . 0.9500 ?
    C9 C10 . 1.429(3) ?
    C9 H9 . 0.9500 ?
    C10 C1 2_677 1.383(2) ?
    C11 C16 . 1.383(3) ?
    C11 C12 . 1.395(3) ?
    C12 C13 . 1.379(3) ?
    C12 H12 . 0.9500 ?
    C13 C14 . 1.369(3) ?
    C13 H13 . 0.9500 ?
    C14 C15 . 1.382(3) ?
    C14 H14 . 0.9500 ?
    C15 C16 . 1.397(3) ?
    C15 H15 . 0.9500 ?
    C17 C18 . 1.530(3) ?
    C18 C21 . 1.520(3) ?
    C18 C19 . 1.524(3) ?
    C18 C20 . 1.530(3) ?
    C19 H19A . 0.9800 ?
    C19 H19B . 0.9800 ?
    C19 H19C . 0.9800 ?
    C20 H20A . 0.9800 ?
    C20 H20B . 0.9800 ?
    C20 H20C . 0.9800 ?
    C21 H21A . 0.9800 ?
    C21 H21B . 0.9800 ?
    C21 H21C . 0.9800 ?
    C22 C23 . 1.378(3) ?
    C22 C27 . 1.392(2) ?
    C23 C24 . 1.381(3) ?
    C23 H23 . 0.9500 ?
    C24 C25 . 1.372(3) ?
    C24 H24 . 0.9500 ?
    C25 C26 . 1.368(3) ?
    C25 H25 . 0.9500 ?
    C26 C27 . 1.390(3) ?
    C26 H26 . 0.9500 ?
    C28 C29 . 1.526(3) ?
    C29 C30 . 1.519(3) ?
    C29 C32 . 1.521(3) ?
    C29 C31 . 1.540(4) ?
    C30 H30A . 0.9800 ?
    C30 H30B . 0.9800 ?
    C30 H30C . 0.9800 ?
    C31 H31A . 0.9800 ?
    C31 H31B . 0.9800 ?
    C31 H31C . 0.9800 ?
    C32 H32A . 0.9800 ?
    C32 H32B . 0.9800 ?
    C32 H32C . 0.9800 ?
    K O2 2_666 2.7789(15) y
    K O3 2_666 2.8633(13) ?
    K O3 . 2.8633(13) y
    K O4 2_666 2.7917(13) ?
    K O4 . 2.7917(13) y
    K O5 2_666 2.7505(13) ?
    K O5 . 2.7505(13) y
    O3 C36 . 1.407(3) ?
    O3 C35 . 1.418(2) ?
    O4 C38 . 1.411(2) ?
    O4 C37 . 1.413(3) ?
    O5 C34 . 1.412(2) ?
    O5 C39 . 1.412(2) ?
    C34 C35 2_666 1.480(3) ?
    C34 H34A . 0.9900 ?
    C34 H34B . 0.9900 ?
    C35 C34 2_666 1.480(3) ?
    C35 H35A . 0.9900 ?
    C35 H35B . 0.9900 ?
    C36 C37 . 1.484(3) ?
    C36 H36A . 0.9900 ?
    C36 H36B . 0.9900 ?
    C37 H37A . 0.9900 ?
    C37 H37B . 0.9900 ?
    C38 C39 . 1.480(3) ?
    C38 H38A . 0.9900 ?
    C38 H38B . 0.9900 ?
    C39 H39A . 0.9900 ?
    C39 H39B . 0.9900 ?
    O6 H1O6 . 0.869(10) ?
    O6 H2O6 . 0.881(10) ?
loop_
    _geom_angle_atom_site_label_1
    _geom_angle_atom_site_label_2
    _geom_angle_atom_site_label_3
    _geom_angle_site_symmetry_1
    _geom_angle_site_symmetry_3
    _geom_angle
    _geom_angle_publ_flag
    C33 Co C33 . 2_677 180.0000(10)
                                  ?
    C33 Co N2 . . 89.44(7) ?
    C33 Co N2 2_677 . 90.56(7) ?
    C33 Co N2 . 2_677 90.56(7) ?
    C33 Co N2 2_677 2_677 89.44(7) ?
    N2 Co N2 . 2_677 180.0000(10)
                                ?
    C33 Co N1 . . 89.73(6) ?
    C33 Co N1 2_677 . 90.27(7) ?
    N2 Co N1 . . 90.40(6) ?
    N2 Co N1 2_677 . 89.60(6) ?
    C33 Co N1 . 2_677 90.27(7) ?
    C33 Co N1 2_677 2_677 89.73(6) ?
    N2 Co N1 . 2_677 89.60(6) ?
    N2 Co N1 2_677 2_677 90.40(6) ?
    N1 Co N1 . 2_677 180.0000(10)
                                ?
    C5 N1 C2 . . 105.66(14) ?
    C5 N1 Co . . 126.80(11) ?
    C2 N1 Co . . 127.53(11) ?
    C7 N2 C10 . . 105.43(14) ?
    C7 N2 Co . . 126.81(12) ?
    C10 N2 Co . . 127.76(11) ?
    C17 N3 C16 . . 123.67(16) ?
    C17 N3 HN3 . . 118.2 ?
    C16 N3 HN3 . . 118.2 ?
    C28 N4 C27 . . 127.75(17) ?
    C28 N4 HN4 . . 116.1 ?
    C27 N4 HN4 . . 116.1 ?
    C28 O2 K . . 152.04(16) ?
    C10 C1 C2 2_677 . 122.97(16) ?
    C10 C1 C11 2_677 . 118.31(15) ?
    C2 C1 C11 . . 118.70(15) ?
    N1 C2 C1 . . 126.06(15) ?
    N1 C2 C3 . . 109.87(15) ?
    C1 C2 C3 . . 124.07(16) ?
    C4 C3 C2 . . 107.40(16) ?
    C4 C3 H3 . . 126.3 ?
    C2 C3 H3 . . 126.3 ?
    C3 C4 C5 . . 107.01(16) ?
    C3 C4 H4 . . 126.5 ?
    C5 C4 H4 . . 126.5 ?
    N1 C5 C6 . . 126.14(15) ?
    N1 C5 C4 . . 110.06(15) ?
    C6 C5 C4 . . 123.80(16) ?
    C5 C6 C7 . . 123.56(16) ?
    C5 C6 C22 . . 118.87(15) ?
    C7 C6 C22 . . 117.55(16) ?
    N2 C7 C6 . . 126.18(16) ?
    N2 C7 C8 . . 110.27(15) ?
    C6 C7 C8 . . 123.51(16) ?
    C9 C8 C7 . . 106.85(16) ?
    C9 C8 H8 . . 126.6 ?
    C7 C8 H8 . . 126.6 ?
    C8 C9 C10 . . 107.43(16) ?
    C8 C9 H9 . . 126.3 ?
    C10 C9 H9 . . 126.3 ?
    N2 C10 C1 . 2_677 126.01(16) ?
    N2 C10 C9 . . 110.00(15) ?
    C1 C10 C9 2_677 . 123.91(16) ?
    C16 C11 C12 . . 119.00(17) ?
    C16 C11 C1 . . 122.11(16) ?
    C12 C11 C1 . . 118.89(17) ?
    C13 C12 C11 . . 121.1(2) ?
    C13 C12 H12 . . 119.5 ?
    C11 C12 H12 . . 119.5 ?
    C14 C13 C12 . . 119.4(2) ?
    C14 C13 H13 . . 120.3 ?
    C12 C13 H13 . . 120.3 ?
    C13 C14 C15 . . 120.76(19) ?
    C13 C14 H14 . . 119.6 ?
    C15 C14 H14 . . 119.6 ?
    C14 C15 C16 . . 119.9(2) ?
    C14 C15 H15 . . 120.1 ?
    C16 C15 H15 . . 120.1 ?
    C11 C16 C15 . . 119.81(17) ?
    C11 C16 N3 . . 120.22(16) ?
    C15 C16 N3 . . 119.93(18) ?
    O1 C17 N3 . . 122.09(18) ?
    O1 C17 C18 . . 122.41(18) ?
    N3 C17 C18 . . 115.49(17) ?
    C21 C18 C19 . . 109.60(19) ?
    C21 C18 C17 . . 109.07(18) ?
    C19 C18 C17 . . 108.66(18) ?
    C21 C18 C20 . . 110.6(2) ?
    C19 C18 C20 . . 108.8(2) ?
    C17 C18 C20 . . 110.01(17) ?
    C18 C19 H19A . . 109.5 ?
    C18 C19 H19B . . 109.5 ?
    H19A C19 H19B . . 109.5 ?
    C18 C19 H19C . . 109.5 ?
    H19A C19 H19C . . 109.5 ?
    H19B C19 H19C . . 109.5 ?
    C18 C20 H20A . . 109.5 ?
    C18 C20 H20B . . 109.5 ?
    H20A C20 H20B . . 109.5 ?
    C18 C20 H20C . . 109.5 ?
    H20A C20 H20C . . 109.5 ?
    H20B C20 H20C . . 109.5 ?
    C18 C21 H21A . . 109.5 ?
    C18 C21 H21B . . 109.5 ?
    H21A C21 H21B . . 109.5 ?
    C18 C21 H21C . . 109.5 ?
    H21A C21 H21C . . 109.5 ?
    H21B C21 H21C . . 109.5 ?
    C23 C22 C27 . . 118.63(17) ?
    C23 C22 C6 . . 120.80(16) ?
    C27 C22 C6 . . 120.55(16) ?
    C22 C23 C24 . . 121.24(19) ?
    C22 C23 H23 . . 119.4 ?
    C24 C23 H23 . . 119.4 ?
    C25 C24 C23 . . 119.5(2) ?
    C25 C24 H24 . . 120.3 ?
    C23 C24 H24 . . 120.3 ?
    C26 C25 C24 . . 120.64(19) ?
    C26 C25 H25 . . 119.7 ?
    C24 C25 H25 . . 119.7 ?
    C25 C26 C27 . . 119.98(19) ?
    C25 C26 H26 . . 120.0 ?
    C27 C26 H26 . . 120.0 ?
    C26 C27 C22 . . 120.04(18) ?
    C26 C27 N4 . . 122.02(17) ?
    C22 C27 N4 . . 117.93(16) ?
    O2 C28 N4 . . 121.5(2) ?
    O2 C28 C29 . . 122.94(19) ?
    N4 C28 C29 . . 115.55(17) ?
    C30 C29 C32 . . 109.7(2) ?
    C30 C29 C28 . . 107.74(19) ?
    C32 C29 C28 . . 112.59(19) ?
    C30 C29 C31 . . 110.3(2) ?
    C32 C29 C31 . . 109.3(2) ?
    C28 C29 C31 . . 107.20(18) ?
    C29 C30 H30A . . 109.5 ?
    C29 C30 H30B . . 109.5 ?
    H30A C30 H30B . . 109.5 ?
    C29 C30 H30C . . 109.5 ?
    H30A C30 H30C . . 109.5 ?
    H30B C30 H30C . . 109.5 ?
    C29 C31 H31A . . 109.5 ?
    C29 C31 H31B . . 109.5 ?
    H31A C31 H31B . . 109.5 ?
    C29 C31 H31C . . 109.5 ?
    H31A C31 H31C . . 109.5 ?
    H31B C31 H31C . . 109.5 ?
    C29 C32 H32A . . 109.5 ?
    C29 C32 H32B . . 109.5 ?
    H32A C32 H32B . . 109.5 ?
    C29 C32 H32C . . 109.5 ?
    H32A C32 H32C . . 109.5 ?
    H32B C32 H32C . . 109.5 ?
    N5 C33 Co . . 178.67(17) ?
    O5 K O5 2_666 . 180.0 ?
    O5 K O2 2_666 . 72.53(5) ?
    O5 K O2 . . 107.47(5) ?
    O5 K O2 2_666 2_666 107.47(5) ?
    O5 K O2 . 2_666 72.53(5) ?
    O2 K O2 . 2_666 180.0000(10)
                               ?
    O5 K O4 2_666 2_666 60.15(4) ?
    O5 K O4 . 2_666 119.85(4) ?
    O2 K O4 . 2_666 94.94(5) ?
    O2 K O4 2_666 2_666 85.06(5) ?
    O5 K O4 2_666 . 119.85(4) ?
    O5 K O4 . . 60.15(4) ?
    O2 K O4 . . 85.06(5) ?
    O2 K O4 2_666 . 94.94(5) ?
    O4 K O4 2_666 . 180.0 ?
    O5 K O3 2_666 2_666 119.74(4) ?
    O5 K O3 . 2_666 60.26(4) ?
    O2 K O3 . 2_666 100.93(5) ?
    O2 K O3 2_666 2_666 79.07(5) ?
    O4 K O3 2_666 2_666 61.01(4) ?
    O4 K O3 . 2_666 118.99(4) ?
    O5 K O3 2_666 . 60.26(4) ?
    O5 K O3 . . 119.74(4) ?
    O2 K O3 . . 79.07(5) ?
    O2 K O3 2_666 . 100.93(5) ?
    O4 K O3 2_666 . 118.99(4) ?
    O4 K O3 . . 61.01(4) ?
    O3 K O3 2_666 . 180.00(5) ?
    C36 O3 C35 . . 111.99(15) ?
    C36 O3 K . . 109.43(12) ?
    C35 O3 K . . 109.30(11) ?
    C38 O4 C37 . . 113.48(16) ?
    C38 O4 K . . 114.07(11) ?
    C37 O4 K . . 114.16(12) ?
    C34 O5 C39 . . 112.95(16) ?
    C34 O5 K . . 118.22(11) ?
    C39 O5 K . . 117.03(11) ?
    O5 C34 C35 . 2_666 108.25(17) ?
    O5 C34 H34A . . 110.0 ?
    C35 C34 H34A 2_666 . 110.0 ?
    O5 C34 H34B . . 110.0 ?
    C35 C34 H34B 2_666 . 110.0 ?
    H34A C34 H34B . . 108.4 ?
    O3 C35 C34 . 2_666 110.08(16) ?
    O3 C35 H35A . . 109.6 ?
    C34 C35 H35A 2_666 . 109.6 ?
    O3 C35 H35B . . 109.6 ?
    C34 C35 H35B 2_666 . 109.6 ?
    H35A C35 H35B . . 108.2 ?
    O3 C36 C37 . . 110.25(17) ?
    O3 C36 H36A . . 109.6 ?
    C37 C36 H36A . . 109.6 ?
    O3 C36 H36B . . 109.6 ?
    C37 C36 H36B . . 109.6 ?
    H36A C36 H36B . . 108.1 ?
    O4 C37 C36 . . 108.89(18) ?
    O4 C37 H37A . . 109.9 ?
    C36 C37 H37A . . 109.9 ?
    O4 C37 H37B . . 109.9 ?
    C36 C37 H37B . . 109.9 ?
    H37A C37 H37B . . 108.3 ?
    O4 C38 C39 . . 109.51(17) ?
    O4 C38 H38A . . 109.8 ?
    C39 C38 H38A . . 109.8 ?
    O4 C38 H38B . . 109.8 ?
    C39 C38 H38B . . 109.8 ?
    H38A C38 H38B . . 108.2 ?
    O5 C39 C38 . . 108.63(17) ?
    O5 C39 H39A . . 110.0 ?
    C38 C39 H39A . . 110.0 ?
    O5 C39 H39B . . 110.0 ?
    C38 C39 H39B . . 110.0 ?
    H39A C39 H39B . . 108.3 ?
    H1O6 O6 H2O6 . . 115(3) ?
loop_
    _geom_hbond_atom_site_label_D
    _geom_hbond_atom_site_label_H
    _geom_hbond_atom_site_label_A
    _geom_hbond_site_symmetry_A
    _geom_hbond_distance_DH
    _geom_hbond_distance_HA
    _geom_hbond_distance_DA
    _geom_hbond_angle_DHA
    _geom_hbond_publ_flag
    N3 HN3 O6 1_555 0.88 2.09 2.966(2) 172 yes
    O6 H1O6 N5 2_777 0.87 1.95(2) 2.810(3) 172(2) yes
    C20 H20C O6 1_555 0.98 2.51 3.413(3) 153 yes
    O6 H2O6 Cg2 2_677 0.88 2.73(2) 3.272(2) 121(2) yes
    O6 H2O6 Cg3 1_555 0.88 2.81(2) 3.455(2) 131(2) yes
    O6 H2O6 Cg5 2_677 0.88 2.81(2) 3.455(2) 131(2) yes
    C21 H21B Cg1 1_655 0.98 2.82 3.737(3) 156 yes
_iucr_refine_instructions_details
;
TITL FR3 in P-1
CELL  0.71073   9.1885  14.4631  14.6845   98.342  102.170   93.101
ZERR     1.00   0.0003   0.0004   0.0004    0.002    0.002    0.002
LATT   1
SFAC  C    H    N    O    CO   K
UNIT  78   92   10   12   1    1
MERG   2
SHEL 40 0.81
DFIX     0.850   0.010 O6 H1O6
DFIX     0.850   0.010 O6 H2O6
HTAB N3 O6
EQIV $1 x, y, z-1
EQIV $2 -x+2, -y+2, -z+2
EQIV $3   -x+1, -y+2, -z+2
HTAB C34 O1_$1
HTAB C39 O1_$1
HTAB O6  N5_$2
HTAB O6  N2_$3
FMAP   2
PLAN    4
ACTA    52.80
HTAB    2.00000
BOND   $H
L.S.   6
TEMP   -93.00
WGHT    0.059800    0.418800
FVAR       3.25174
CO    5    0.500000    1.000000    1.000000    10.50000    0.02503    0.01677 =
         0.02392    0.00257    0.00987    0.00123
N1    3    0.529315    0.889318    1.065410    11.00000    0.02610    0.01990 =
         0.02561    0.00303    0.00956    0.00153
N2    3    0.392167    0.917783    0.882381    11.00000    0.02938    0.01853 =
         0.02680    0.00313    0.01194    0.00208
N3    3    0.941548    0.883921    1.278467    11.00000    0.03440    0.03310 =
         0.03446    0.01166    0.01138    0.00095
AFIX  43
HN3   2    0.958988    0.924924    1.242405    11.00000   -1.20000
AFIX   0
N4    3    0.576967    0.652557    0.835772    11.00000    0.04409    0.03527 =
         0.03780   -0.00805    0.01518   -0.00026
AFIX  43
HN4   2    0.629371    0.695165    0.881527    11.00000   -1.20000
AFIX   0
N5    3    0.792771    0.972035    0.936827    11.00000    0.03910    0.05038 =
         0.05903    0.01254    0.02804    0.00874
O1    4    0.975158    0.738344    1.310930    11.00000    0.06376    0.04229 =
         0.06826    0.02434    0.03435    0.01272
O2    4    0.571085    0.576523    0.690394    11.00000    0.07220    0.07410 =
         0.03821   -0.02020    0.01899   -0.02372
C1    1    0.663041    0.966241    1.223702    11.00000    0.02880    0.02802 =
         0.02533    0.00549    0.01113    0.00217
C2    1    0.600581    0.888249    1.157006    11.00000    0.02614    0.02435 =
         0.02800    0.00592    0.01115    0.00142
C3    1    0.600838    0.793715    1.175550    11.00000    0.03661    0.02743 =
         0.03238    0.01068    0.00767    0.00063
AFIX  43
H3    2    0.643214    0.774229    1.233733    11.00000   -1.20000
AFIX   0
C4    1    0.530620    0.738071    1.096083    11.00000    0.03803    0.02179 =
         0.03543    0.00709    0.00818    0.00167
AFIX  43
H4    2    0.514407    0.671619    1.086877    11.00000   -1.20000
AFIX   0
C5    1    0.484267    0.797557    1.027214    11.00000    0.02876    0.01996 =
         0.02936    0.00443    0.01107    0.00288
C6    1    0.403867    0.765059    0.936495    11.00000    0.03036    0.02014 =
         0.03069    0.00279    0.01306    0.00300
C7    1    0.360083    0.822789    0.870086    11.00000    0.03013    0.02137 =
         0.02885    0.00174    0.01087    0.00153
C8    1    0.277181    0.788976    0.775912    11.00000    0.04397    0.02198 =
         0.03082   -0.00178    0.00808   -0.00015
AFIX  43
H8    2    0.239952    0.725933    0.750268    11.00000   -1.20000
AFIX   0
C9    1    0.262267    0.862970    0.731117    11.00000    0.04215    0.02871 =
         0.02711    0.00102    0.00730    0.00189
AFIX  43
H9    2    0.212842    0.862338    0.667286    11.00000   -1.20000
AFIX   0
C10   1    0.334297    0.943385    0.796780    11.00000    0.02945    0.02419 =
         0.02612    0.00177    0.01149    0.00214
C11   1    0.726176    0.952459    1.322609    11.00000    0.03797    0.02610 =
         0.02735    0.00465    0.00988   -0.00460
C12   1    0.650504    0.983294    1.392810    11.00000    0.04794    0.04174 =
         0.03424    0.00546    0.01687    0.00053
AFIX  43
H12   2    0.561924    1.013967    1.376986    11.00000   -1.20000
AFIX   0
C13   1    0.702223    0.969962    1.484801    11.00000    0.05957    0.04963 =
         0.03323    0.00302    0.02033   -0.00403
AFIX  43
H13   2    0.649377    0.990940    1.531884    11.00000   -1.20000
AFIX   0
C14   1    0.830350    0.926244    1.507677    11.00000    0.06380    0.04619 =
         0.02818    0.00685    0.00823   -0.01528
AFIX  43
H14   2    0.865744    0.916467    1.570863    11.00000   -1.20000
AFIX   0
C15   1    0.908790    0.896174    1.439916    11.00000    0.04459    0.03621 =
         0.03456    0.00962    0.00271   -0.00789
AFIX  43
H15   2    0.997752    0.866094    1.456613    11.00000   -1.20000
AFIX   0
C16   1    0.857067    0.910077    1.346843    11.00000    0.03644    0.02717 =
         0.02880    0.00569    0.00743   -0.00740
C17   1    0.997073    0.799261    1.265439    11.00000    0.02943    0.04059 =
         0.03720    0.01117    0.00636    0.00114
C18   1    1.089262    0.785977    1.189825    11.00000    0.04164    0.05117 =
         0.03759    0.01193    0.01285    0.01131
C19   1    1.141461    0.687490    1.183729    11.00000    0.06698    0.06245 =
         0.05394    0.00874    0.02265    0.02259
AFIX 137
H19A  2    1.203034    0.679901    1.244914    11.00000   -1.50000
H19B  2    1.200552    0.678029    1.135362    11.00000   -1.50000
H19C  2    1.054368    0.641200    1.166990    11.00000   -1.50000
AFIX   0
C20   1    0.993200    0.796664    1.093923    11.00000    0.06864    0.08065 =
         0.03677    0.00996    0.01154    0.02249
AFIX 137
H20A  2    0.908491    0.748599    1.076418    11.00000   -1.50000
H20B  2    1.053589    0.789213    1.046146    11.00000   -1.50000
H20C  2    0.955979    0.859025    1.097767    11.00000   -1.50000
AFIX   0
C21   1    1.224166    0.857998    1.217533    11.00000    0.03973    0.06887 =
         0.06199    0.02153    0.02154    0.00558
AFIX 137
H21A  2    1.190362    0.921269    1.220960    11.00000   -1.50000
H21B  2    1.285211    0.848727    1.170234    11.00000   -1.50000
H21C  2    1.283875    0.850417    1.279264    11.00000   -1.50000
AFIX   0
C22   1    0.363904    0.661585    0.906574    11.00000    0.03767    0.02113 =
         0.02744    0.00320    0.00587    0.00165
C23   1    0.240371    0.618377    0.927499    11.00000    0.04871    0.03081 =
         0.05116    0.00060    0.02132   -0.00167
AFIX  43
H23   2    0.182259    0.654327    0.963396    11.00000   -1.20000
AFIX   0
C24   1    0.199467    0.523783    0.897259    11.00000    0.05955    0.03206 =
         0.06205    0.00267    0.02298   -0.01312
AFIX  43
H24   2    0.113795    0.495030    0.912036    11.00000   -1.20000
AFIX   0
C25   1    0.283572    0.471704    0.845714    11.00000    0.06665    0.01996 =
         0.05005    0.00303    0.00847   -0.00177
AFIX  43
H25   2    0.255264    0.406744    0.824328    11.00000   -1.20000
AFIX   0
C26   1    0.407824    0.512401    0.824803    11.00000    0.05857    0.02525 =
         0.04129    0.00064    0.01158    0.00849
AFIX  43
H26   2    0.466160    0.475544    0.789847    11.00000   -1.20000
AFIX   0
C27   1    0.448680    0.607670    0.854710    11.00000    0.03993    0.02473 =
         0.03027    0.00217    0.00709    0.00430
C28   1    0.629088    0.637790    0.755346    11.00000    0.04080    0.04457 =
         0.03318   -0.00209    0.00811    0.00654
C29   1    0.759885    0.705603    0.751413    11.00000    0.04181    0.05606 =
         0.03710   -0.00537    0.01368   -0.00087
C30   1    0.844748    0.656579    0.682871    11.00000    0.06385    0.09185 =
         0.07118   -0.02227    0.03909   -0.00763
AFIX 137
H30A  2    0.893086    0.604672    0.709380    11.00000   -1.50000
H30B  2    0.920894    0.701369    0.672198    11.00000   -1.50000
H30C  2    0.775013    0.632069    0.622817    11.00000   -1.50000
AFIX   0
C31   1    0.693578    0.792268    0.714771    11.00000    0.06647    0.06514 =
         0.05581    0.01493    0.01104   -0.00807
AFIX 137
H31A  2    0.625202    0.772696    0.653149    11.00000   -1.50000
H31B  2    0.774481    0.836184    0.708389    11.00000   -1.50000
H31C  2    0.638858    0.823069    0.759459    11.00000   -1.50000
AFIX   0
C32   1    0.864992    0.736211    0.847374    11.00000    0.04590    0.06659 =
         0.04986   -0.00136    0.00619   -0.00524
AFIX 137
H32A  2    0.814361    0.776080    0.888517    11.00000   -1.50000
H32B  2    0.954510    0.771526    0.839707    11.00000   -1.50000
H32C  2    0.893828    0.680749    0.875728    11.00000   -1.50000
AFIX   0
C33   1    0.683849    0.983630    0.960640    11.00000    0.03392    0.02380 =
         0.03070    0.00458    0.01053    0.00184
K     6    0.500000    0.500000    0.500000    10.50000    0.03687    0.02619 =
         0.03380    0.00394    0.01383   -0.00013
O3    4    0.223571    0.572492    0.522364    11.00000    0.04444    0.04072 =
         0.03602    0.00729    0.01581    0.00794
O4    4    0.452300    0.683288    0.470135    11.00000    0.04502    0.03732 =
         0.04334    0.01428    0.01405    0.00773
O5    4    0.685306    0.593873    0.412621    11.00000    0.03451    0.03491 =
         0.04729    0.00860    0.01418   -0.00210
C34   1    0.831129    0.565780    0.417019    11.00000    0.03328    0.05616 =
         0.04196    0.01486    0.01119    0.00043
AFIX  23
H34A  2    0.896021    0.591097    0.479521    11.00000   -1.20000
H34B  2    0.874435    0.590099    0.367967    11.00000   -1.20000
AFIX   0
C35   1    0.178087    0.537964    0.598511    11.00000    0.03988    0.05863 =
         0.03767    0.01043    0.01689    0.01093
AFIX  23
H35A  2    0.079252    0.559357    0.603868    11.00000   -1.20000
H35B  2    0.250724    0.562959    0.658220    11.00000   -1.20000
AFIX   0
C36   1    0.241204    0.671147    0.536537    11.00000    0.04663    0.04001 =
         0.05497    0.00287    0.01809    0.00985
AFIX  23
H36A  2    0.310187    0.694629    0.598086    11.00000   -1.20000
H36B  2    0.143435    0.696298    0.537797    11.00000   -1.20000
AFIX   0
C37   1    0.301830    0.704153    0.459762    11.00000    0.05076    0.04324 =
         0.05991    0.01821    0.01378    0.01482
AFIX  23
H37A  2    0.242491    0.672572    0.397659    11.00000   -1.20000
H37B  2    0.295712    0.772637    0.462954    11.00000   -1.20000
AFIX   0
C38   1    0.521430    0.712940    0.400858    11.00000    0.05684    0.03999 =
         0.05088    0.02203    0.01708    0.00390
AFIX  23
H38A  2    0.515321    0.781185    0.401758    11.00000   -1.20000
H38B  2    0.469126    0.680024    0.337559    11.00000   -1.20000
AFIX   0
C39   1    0.679870    0.692037    0.420051    11.00000    0.05040    0.03581 =
         0.05056    0.01704    0.01440   -0.00678
AFIX  23
H39A  2    0.730682    0.716073    0.373991    11.00000   -1.20000
H39B  2    0.731598    0.723005    0.484220    11.00000   -1.20000
AFIX   0
O6    4    0.975623    1.031028    1.161351    11.00000    0.04935    0.06433 =
         0.06972    0.02503    0.03589    0.01161
AFIX   2
H1O6  2    1.052663    1.031612    1.135739    11.00000   -1.50000
H2O6  2    0.890259    1.037775    1.123362    11.00000   -1.50000
HKLF 4
REM  FR3 in P-1
REM R1 =  0.0358 for   5986 Fo > 4sig(Fo)  and  0.0480 for all   7400 data
REM    475 parameters refined using      2 restraints
END
WGHT      0.0598      0.4188
REM Highest difference peak  0.384,  deepest hole -0.255,  1-sigma level  0.047
Q1    1   0.3969  0.9986  0.9677  11.00000  0.05    0.38
Q2    1   0.4102  0.7948  0.9028  11.00000  0.05    0.26
Q3    1   0.6944  1.0018  1.5743  11.00000  0.05    0.25
Q4    1   0.2796  0.6557  0.8941  11.00000  0.05    0.25
;
data_New_Global_Publ_Block
_journal_date_recd_electronic     2014-02-06
_journal_date_accepted     2014-02-17
_journal_name_full     'Acta Crystallographica, Section E'
_journal_year     2014
_journal_volume     70
_journal_issue      3
_journal_page_first     m104
_journal_page_last     m105
_journal_paper_category     QM
_journal_paper_doi     10.1107/S1600536814003596
_journal_coeditor_code     XU5770
_publ_contact_author_name     'Dr Habib Nasri'
_publ_contact_author_address
;
Laboratoire de Physico-chimie des Mat\'eriaux
Facult\'e des Sciences de Monastir
Avenue de l'environnement
5019 Monastir
University of Monastir
Tunisia
;
_publ_contact_author_email     hnasri1@gmail.com
_publ_contact_author_fax     '0021673500278'
_publ_contact_author_phone     '0021620720809'
_publ_section_title
;
A one-dimensional polymeric cobalt(III)--potassium complex with 18-crown-6,
cyanide and porphyrinate ligands
;
loop_
    _publ_author_name
    _publ_author_footnote
    _publ_author_address
    'Belghith, Yassine ' .
;
Laboratoire de Physico-chimie des Mat\'eriaux
Facult\'e des Sciences de Monastir
Avenue de l'environnement
5019 Monastir
University of Monastir
Tunisia
;
    'Hamza Toumi' .
;
Laboratoire de Physico-chimie des Mat\'eriaux
Facult\'e des Sciences de Monastir
Avenue de l'environnement
5019 Monastir
University of Monastir
Tunisia
;
    'Daran, Jean-Claude' .
;
Laboratoire de Chimie de Coordination CNRS UPR 8241, 205 Route de Narbonne,
31077 Toulouse Cedex 04, France
;
    'Nasri, Habib' .
;
Laboratoire de Physico-chimie des Mat\'eriaux
Facult\'e des Sciences de Monastir
Avenue de l'environnement
5019 Monastir
University of Monastir
Tunisia
;
