# Supplementary material for: A one-dimensional polymeric cobalt(III)–potassium complex with 18-crown-6, cyanide and porphyrinate ligands
Source: Acta Crystallogr Sect E Struct Rep Online. 2014 Feb 26;70(Pt 3):m104–5. doi: 10.1107/S1600536814003596 (PMC3998383; doi:10.1107/S1600536814003596)
Supplement: Supplementary file 2 [file e-70-0m104-Isup2.hkl]

#
# h,k,l, Fc-squared, Fo-squared, sigma(Fo-squared) and status flag
#
data_I
_shelx_title ' FR3 in P-1'
_shelx_refln_list_code          4
_shelx_F_calc_maximum      204.52
_exptl_crystal_F_000       772.00
_reflns_d_resolution_high  0.8100
 
loop_
 _symmetry_equiv_pos_as_xyz
 'x, y, z'
 '-x, -y, -z'
 
_cell_length_a     9.1885
_cell_length_b    14.4631
_cell_length_c    14.6845
_cell_angle_alpha  98.342
_cell_angle_beta  102.170
_cell_angle_gamma  93.101
 
_shelx_F_squared_multiplier     1.000
 
loop_
 _refln_index_h
 _refln_index_k
 _refln_index_l
 _refln_F_squared_calc
 _refln_F_squared_meas
 _refln_F_squared_sigma
 _refln_observed_status
   2   0   0       27.58      118.33      2.98 o
   3   0   0       90.71      109.41      3.12 o
   4   0   0     2190.59     2016.40     18.09 o
   5   0   0      148.07      141.40      3.33 o
   6   0   0      871.76      797.03      6.34 o
   7   0   0      121.49      120.15      4.41 o
   8   0   0      233.22      223.77      8.60 o
   9   0   0       84.52       95.32      7.94 o
  10   0   0      112.20      120.51      6.64 o
  11   0   0       89.94       98.60      8.65 o
 -11   1   0        7.86        4.93      7.80 o
 -10   1   0       63.24       70.21      7.23 o
  -9   1   0       42.21       36.83      5.54 o
  -8   1   0      333.69      329.53      6.76 o
  -7   1   0        1.30        1.93      2.50 o
  -6   1   0      171.14      170.79      3.00 o
  -5   1   0      771.75      824.22      6.79 o
  -4   1   0      204.95      194.53      5.36 o
  -3   1   0     9505.02     9348.05     38.43 o
  -2   1   0     1335.65     1557.49     10.76 o
   2   1   0      339.01      336.41      3.98 o
   3   1   0       74.89       99.27      3.07 o
   4   1   0       24.92       32.15      3.29 o
   5   1   0      108.56      115.95      5.46 o
   6   1   0      541.71      521.56      6.16 o
   7   1   0      677.36      639.89      7.75 o
   8   1   0        6.47        1.91      6.20 o
   9   1   0       19.67       25.26      5.56 o
  10   1   0        8.57        6.24      6.13 o
 -11   2   0       66.91       56.09      8.33 o
 -10   2   0       52.96       42.53      7.08 o
  -9   2   0       72.30       65.76      6.13 o
  -8   2   0       58.83       64.96      5.17 o
  -7   2   0      389.02      395.31      9.61 o
  -6   2   0      748.97      672.23      5.47 o
  -5   2   0        4.23        5.43      2.02 o
  -4   2   0        8.40       14.49      1.64 o
  -3   2   0      774.47      632.43      4.01 o
  -2   2   0      153.55       74.67      1.53 o
  -1   2   0      432.13      561.45      5.37 o
   1   2   0     2063.60     2496.60     24.90 o
   2   2   0     4188.17     4540.15     30.45 o
   3   2   0     1180.14     1273.54     14.45 o
   4   2   0      541.07      580.39     12.06 o
   5   2   0      759.63      765.69      5.41 o
   6   2   0      665.91      679.76     14.33 o
   7   2   0      637.90      617.81      6.62 o
   8   2   0        7.00        7.38      6.13 o
   9   2   0      142.14      133.60      7.07 o
  10   2   0      104.40      106.47      7.94 o
 -11   3   0       45.73       56.53      8.10 o
 -10   3   0      176.67      166.60     15.40 o
  -9   3   0        4.55        9.08      6.33 o
  -8   3   0       18.69       24.60      4.17 o
  -7   3   0        0.29        1.03      3.82 o
  -6   3   0        6.41        7.09      2.05 o
  -5   3   0     1012.14     1040.41      7.10 o
  -4   3   0      183.86      247.20      4.02 o
  -3   3   0      816.07      924.90      6.71 o
  -2   3   0      467.18      562.54      7.31 o
  -1   3   0      137.56      138.29      3.07 o
   0   3   0     4017.82     4026.75     33.03 o
   1   3   0     4805.47     5134.70     19.32 o
   2   3   0      265.33      274.21      7.26 o
   3   3   0      476.81      451.04      5.11 o
   4   3   0      148.85      179.77      5.75 o
   5   3   0       28.35       27.05      2.42 o
   6   3   0     1438.97     1409.83     11.21 o
   7   3   0       60.10       52.49      6.31 o
   8   3   0       42.65       42.33      7.00 o
   9   3   0      237.08      217.78      7.99 o
  10   3   0        0.75       -2.42      7.77 o
 -10   4   0      168.27      190.49      7.95 o
  -9   4   0       60.11       90.03      9.09 o
  -8   4   0        0.69        5.41      4.64 o
  -7   4   0      151.12      146.38      6.02 o
  -6   4   0     1958.57     1946.07     13.78 o
  -5   4   0      418.75      383.90      4.60 o
  -4   4   0     1247.56     1304.16     15.64 o
  -3   4   0      482.55      488.59      3.84 o
  -2   4   0     4682.46     4780.24     20.25 o
  -1   4   0      222.99      134.94      2.70 o
   0   4   0     3494.04     3774.58     43.20 o
   1   4   0     4128.61     4820.72     18.71 o
   2   4   0       19.86        9.74      3.92 o
   3   4   0      164.56      187.70      9.65 o
   4   4   0     1921.43     1946.71     23.74 o
   5   4   0     1105.92     1101.54     12.34 o
   6   4   0     1319.32     1330.77     15.52 o
   7   4   0       71.14       66.00      6.98 o
   8   4   0      364.33      357.43      8.76 o
   9   4   0      149.55      163.92      9.20 o
  10   4   0      377.15      386.52     16.03 o
 -10   5   0       53.71       65.02      6.31 o
  -9   5   0      220.97      246.78     10.75 o
  -8   5   0        3.09        8.18      4.62 o
  -7   5   0        1.33        5.66      3.49 o
  -6   5   0        5.19        4.12      2.98 o
  -5   5   0        3.97        4.51      2.62 o
  -4   5   0      590.76      584.09      7.80 o
  -3   5   0      119.28      110.16      5.76 o
  -2   5   0        4.73       13.79      2.20 o
  -1   5   0     1148.58     1279.32     15.70 o
   0   5   0        2.88        3.35      2.60 o
   1   5   0     3018.66     3782.99     93.52 o
   2   5   0        6.29        1.92      5.16 o
   3   5   0     3851.58     3931.35     33.48 o
   4   5   0       94.78       81.75      5.38 o
   5   5   0       45.09       33.76      5.33 o
   6   5   0      767.54      826.86     11.74 o
   7   5   0       84.97       86.29      7.07 o
   8   5   0       36.28       29.43      7.09 o
   9   5   0       24.57       19.11      8.12 o
  10   5   0       67.01       67.73      8.56 o
 -10   6   0      106.72      116.99      6.70 o
  -9   6   0      208.40      225.68      8.36 o
  -8   6   0      345.95      344.43      7.38 o
  -7   6   0      427.28      422.76      9.23 o
  -6   6   0      761.72      770.33      9.95 o
  -5   6   0     1525.70     1516.95     12.01 o
  -4   6   0      345.68      336.28      9.40 o
  -3   6   0     2058.03     1986.55     12.35 o
  -2   6   0       34.66       33.50      2.19 o
  -1   6   0      452.58      494.46      6.61 o
   0   6   0      768.15      776.37      6.65 o
   1   6   0     5288.20     5296.01     26.45 o
   2   6   0      428.84      515.90     64.14 o
   3   6   0      530.66      599.15     12.82 o
   4   6   0     1125.19     1113.19      9.31 o
   5   6   0        1.61        0.89      5.53 o
   6   6   0      262.50      249.67      7.16 o
   7   6   0      462.97      416.95     10.55 o
   8   6   0       94.56       87.72      8.75 o
   9   6   0        7.06        3.60      8.12 o
  10   6   0        3.53       -0.10      8.32 o
 -10   7   0        2.24       12.18      6.63 o
  -9   7   0       35.93       41.66      5.34 o
  -8   7   0        2.83        4.66      3.96 o
  -7   7   0      423.02      392.84      8.18 o
  -6   7   0       94.18       89.21      4.14 o
  -5   7   0      485.92      470.24      6.12 o
  -4   7   0     1319.79     1325.60      7.31 o
  -3   7   0     2766.14     2738.89     22.46 o
  -2   7   0     1286.75     1290.95     12.61 o
  -1   7   0      110.68       79.48      3.28 o
   0   7   0        4.70        8.34      4.10 o
   1   7   0       43.62       80.16      4.75 o
   2   7   0      140.66      120.96      7.20 o
   3   7   0      381.52      394.75      5.63 o
   4   7   0      485.60      507.37      6.32 o
   5   7   0      195.55      193.32      5.09 o
   6   7   0       72.92       71.02      6.63 o
   7   7   0        1.73        0.62      8.43 o
   8   7   0       73.57       58.12      8.69 o
   9   7   0      142.62      135.85      9.20 o
 -10   8   0       34.02       34.77      6.90 o
  -9   8   0      233.99      227.79      9.35 o
  -8   8   0       15.59       21.69      3.86 o
  -7   8   0      181.29      171.20      4.95 o
  -6   8   0       18.79       10.92      3.97 o
  -5   8   0      517.47      530.53     10.31 o
  -4   8   0      667.45      662.22      6.11 o
  -3   8   0      872.03      797.48     20.74 o
  -2   8   0      941.66      992.39      7.31 o
  -1   8   0        9.16        8.53      3.28 o
   0   8   0      105.08      137.31      4.48 o
   1   8   0     1682.65     1824.55     10.60 o
   2   8   0     3034.20     3179.28     13.14 o
   3   8   0      127.46      134.84      6.15 o
   4   8   0      257.64      270.07      8.66 o
   5   8   0      167.90      180.93      7.35 o
   6   8   0        9.35        5.88      6.47 o
   7   8   0      406.92      422.08     11.04 o
   8   8   0      241.48      262.81     10.19 o
   9   8   0       47.82       52.98      8.87 o
 -10   9   0       14.28       12.71      6.95 o
  -9   9   0       31.32       27.53      6.07 o
  -8   9   0       15.49       15.47      4.24 o
  -7   9   0        4.38        3.27      4.10 o
  -6   9   0       60.82       37.38      4.57 o
  -5   9   0        2.76       15.77      5.98 o
  -4   9   0       14.44       19.53      4.34 o
  -3   9   0      103.70      100.14      7.63 o
  -2   9   0        3.40        5.17      1.89 o
  -1   9   0        1.89        8.83      3.28 o
   0   9   0      956.69      997.87      7.18 o
   1   9   0      168.50      197.45      5.67 o
   2   9   0      988.73     1107.81      9.07 o
   3   9   0      247.60      263.36      6.44 o
   4   9   0      119.95      136.97      5.91 o
   5   9   0        3.26       -0.39      8.21 o
   6   9   0        2.01       -8.53      8.67 o
   7   9   0       26.20       25.85      8.83 o
   8   9   0       55.89       40.77      8.90 o
   9   9   0      126.93      126.19      9.64 o
  -9  10   0      289.88      287.74      8.18 o
  -8  10   0       61.98       56.42      4.98 o
  -7  10   0        2.25       -0.59      4.12 o
  -6  10   0      424.92      410.82      7.49 o
  -5  10   0     1862.78     1898.38     25.12 o
  -4  10   0      542.50      543.65     13.21 o
  -3  10   0      142.26      141.90      5.73 o
  -2  10   0      202.65      203.76      4.55 o
  -1  10   0      626.59      616.90      5.83 o
   0  10   0     2057.25     2143.17     21.08 o
   1  10   0     1579.81     1618.80     18.81 o
   2  10   0     2653.68     2731.39     15.92 o
   3  10   0      597.85      597.12      9.61 o
   4  10   0      216.86      234.89      6.88 o
   5  10   0      245.03      235.96      9.84 o
   6  10   0       46.65       50.88      8.78 o
   7  10   0      235.68      224.23     10.14 o
   8  10   0      124.60      112.52      9.70 o
  -9  11   0       68.85       61.98      6.56 o
  -8  11   0        1.53       -0.09      4.62 o
  -7  11   0      158.14      153.04      6.45 o
  -6  11   0      540.19      517.18      7.99 o
  -5  11   0       15.04       18.42      5.48 o
  -4  11   0       89.59       75.84      6.33 o
  -3  11   0      265.18      261.73      6.82 o
  -2  11   0        3.81        1.56      5.33 o
  -1  11   0      266.18      271.97      8.15 o
   0  11   0       34.51       39.96      4.61 o
   1  11   0      190.49      195.43      5.78 o
   2  11   0     1401.19     1443.58     24.31 o
   3  11   0      131.75      127.41      7.39 o
   4  11   0      493.03      480.89     16.03 o
   5  11   0       39.53       41.86      8.50 o
   6  11   0        4.89       -1.02      8.36 o
   7  11   0        5.39       -0.37      8.60 o
   8  11   0      214.49      231.73     12.13 o
  -8  12   0       82.56       80.53      5.93 o
  -7  12   0       58.31       61.40      6.28 o
  -6  12   0       48.23       46.24      6.41 o
  -5  12   0       11.43       10.77      5.39 o
  -4  12   0      261.10      266.38      7.77 o
  -3  12   0       14.49       10.71      5.55 o
  -2  12   0      193.37      164.18      6.49 o
  -1  12   0        5.37        2.57      4.81 o
   0  12   0       37.69       33.62      4.70 o
   1  12   0     1809.18     1764.72     28.42 o
   2  12   0      693.55      716.51     14.13 o
   3  12   0     1520.48     1621.62     14.69 o
   4  12   0       63.09       76.01      8.27 o
   5  12   0       73.75       94.90      8.64 o
   6  12   0      197.95      213.86      9.96 o
   7  12   0      103.48       92.30      9.35 o
  -8  13   0       22.58       19.12      5.67 o
  -7  13   0       70.53       55.22      6.22 o
  -6  13   0      107.45       97.28      7.05 o
  -5  13   0       45.67       51.01      6.81 o
  -4  13   0      228.62      227.39      7.11 o
  -3  13   0      437.32      449.08     13.27 o
  -2  13   0       11.53        4.39      6.30 o
  -1  13   0       12.23        9.44      6.53 o
   0  13   0      100.50      105.69      6.98 o
   1  13   0      141.79      161.44      5.83 o
   2  13   0      184.50      199.53      8.03 o
   3  13   0        0.29       -0.22      5.04 o
   4  13   0      199.67      172.60      7.63 o
   5  13   0        4.24       11.63      8.21 o
   6  13   0      150.57      130.43      9.29 o
  -7  14   0       42.98       47.33      6.38 o
  -6  14   0       76.41       66.27      7.04 o
  -5  14   0      338.11      324.84      9.13 o
  -4  14   0      208.04      220.98      8.50 o
  -3  14   0      481.45      465.68      8.81 o
  -2  14   0      103.59      108.45      7.25 o
  -1  14   0      138.39      170.29      7.56 o
   0  14   0       66.32       84.85      6.61 o
   1  14   0      251.23      257.28      7.39 o
   2  14   0       45.19       44.77      6.08 o
   3  14   0       47.00       44.38      6.52 o
   4  14   0       65.46       65.10      6.73 o
   5  14   0       17.02       19.78      8.14 o
  -6  15   0        3.14       11.52      6.64 o
  -5  15   0      151.80      158.23      8.27 o
  -4  15   0      108.66       97.15      7.71 o
  -3  15   0       33.98       21.92      7.76 o
  -2  15   0       10.75        8.39      6.63 o
  -1  15   0        0.84        3.65      6.34 o
   0  15   0       68.50       72.37      6.98 o
   1  15   0       52.99       57.31      7.39 o
   2  15   0       68.98       68.00      6.35 o
   3  15   0       11.76        8.44      7.21 o
   4  15   0      150.44      153.59      7.36 o
   5  15   0        4.46        4.48      7.91 o
  -5  16   0      294.77      301.71      9.75 o
  -4  16   0      207.88      207.34      9.43 o
  -3  16   0      159.79      169.84      9.49 o
  -2  16   0      248.68      232.15     10.02 o
  -1  16   0      188.50      197.81      9.39 o
   0  16   0       20.90       20.92      6.43 o
   1  16   0       58.72       36.63      6.10 o
   2  16   0      204.37      191.80      8.36 o
   3  16   0      151.01      155.22     10.09 o
  -3  17   0        0.24       -1.02      7.66 o
  -2  17   0        0.26       -2.34      7.59 o
  -1  17   0       65.86       82.63     11.32 o
   0  17   0        3.03        5.49      7.15 o
   1  17   0       24.81       19.34      6.83 o
   2  17   0        3.26       -8.82      8.82 o
  -2 -17   1       44.44       36.30      7.18 o
  -1 -17   1      169.04      155.53      8.36 o
   0 -17   1      163.52      169.13      8.08 o
   1 -17   1      115.44      150.34      9.33 o
   2 -17   1       63.76       64.47      8.28 o
   3 -17   1       91.55       94.77      8.77 o
   4 -17   1      111.15      115.76      8.06 o
  -4 -16   1       16.64       19.93      9.30 o
  -3 -16   1       31.87       29.01      8.46 o
  -2 -16   1        7.40        8.96      6.64 o
  -1 -16   1        4.17        4.85      6.63 o
   0 -16   1        1.65        1.99      6.44 o
   1 -16   1       34.97       33.30      6.73 o
   2 -16   1        0.93       -4.41      7.56 o
   3 -16   1       15.65       16.63      7.83 o
   4 -16   1       44.59       23.39      7.09 o
   5 -16   1      155.47      163.08      8.40 o
  -5 -15   1      309.89      304.23     10.42 o
  -4 -15   1       51.18       30.61      8.12 o
  -3 -15   1        4.10        5.96      6.95 o
  -2 -15   1      275.30      274.01      9.01 o
  -1 -15   1      482.02      452.80     15.68 o
   0 -15   1      763.21      743.24     15.92 o
   1 -15   1      194.56      215.97      8.30 o
   2 -15   1      176.30      159.65      7.78 o
   3 -15   1      565.90      564.27     14.49 o
   4 -15   1      484.75      457.93     12.69 o
   5 -15   1      104.46      108.40      7.68 o
   6 -15   1       55.11       49.10      7.09 o
  -6 -14   1       11.62        8.99      8.56 o
  -5 -14   1        2.74        0.21      8.13 o
  -4 -14   1       43.10       46.07      6.57 o
  -3 -14   1      282.48      264.67      6.83 o
  -2 -14   1       76.47       85.74      5.68 o
  -1 -14   1       97.97       74.19      6.21 o
   0 -14   1        2.58       -1.16      7.54 o
   1 -14   1       61.73       56.75      6.91 o
   2 -14   1      274.08      280.95      8.70 o
   3 -14   1       19.78       16.03      6.09 o
   4 -14   1      145.98      143.41      6.91 o
   5 -14   1       38.82       44.10      6.68 o
   6 -14   1       31.80       37.64      6.75 o
   7 -14   1        2.78       -0.92      5.88 o
  -6 -13   1       85.22      102.60      9.41 o
  -5 -13   1       23.24       29.18      8.39 o
  -4 -13   1      580.97      561.53      9.85 o
  -3 -13   1       56.19       76.78      5.75 o
  -2 -13   1      188.23      208.71      6.40 o
  -1 -13   1        6.77        5.52      5.03 o
   0 -13   1       76.39       64.98      6.12 o
   1 -13   1      159.68      165.13      8.43 o
   2 -13   1      344.88      345.13      7.84 o
   3 -13   1      519.63      495.89      8.85 o
   4 -13   1        1.41       -3.62      5.56 o
   5 -13   1       22.47       21.11      5.67 o
   6 -13   1      107.20       90.01      6.40 o
   7 -13   1       69.79       74.34      5.68 o
   8 -13   1       36.32       24.95      5.75 o
  -7 -12   1        1.99       -3.04      8.78 o
  -6 -12   1        3.93        3.03      8.64 o
  -5 -12   1        4.72       12.63      8.32 o
  -4 -12   1        6.15        9.29      5.26 o
  -3 -12   1       14.68       13.70      5.41 o
  -2 -12   1        7.86        4.75      5.24 o
  -1 -12   1      228.55      226.36      6.19 o
   0 -12   1       67.70       65.46      5.01 o
   1 -12   1       42.67       57.29      7.42 o
   2 -12   1       40.65       49.25      5.83 o
   3 -12   1       18.04       16.90      5.74 o
   4 -12   1      259.59      248.91      7.24 o
   5 -12   1      181.12      160.11      6.57 o
   6 -12   1       82.38       83.10      6.93 o
   7 -12   1       23.13       25.82      5.67 o
   8 -12   1        9.82        7.67      5.49 o
  -8 -11   1        3.43        5.68      9.01 o
  -7 -11   1       95.98      102.94      9.56 o
  -6 -11   1       47.69       52.71      9.06 o
  -5 -11   1       87.02       98.86      9.08 o
  -4 -11   1     2218.15     2160.28     19.43 o
  -3 -11   1      944.43      941.73      9.26 o
  -2 -11   1        2.85        5.42      4.96 o
  -1 -11   1      377.48      392.08      6.63 o
   0 -11   1      176.94      170.99      5.52 o
   1 -11   1      843.28      848.43      8.72 o
   2 -11   1      108.11      108.89      6.73 o
   3 -11   1      120.15      111.03      5.98 o
   4 -11   1      806.56      823.60      9.59 o
   5 -11   1      991.81     1014.31     17.83 o
   6 -11   1      254.68      245.13      8.78 o
   7 -11   1       25.95       31.93      4.36 o
   8 -11   1      131.92      107.14      7.53 o
   9 -11   1       47.52       43.80      5.67 o
  -8 -10   1       70.34       74.68      9.46 o
  -7 -10   1      108.62       96.01      9.33 o
  -6 -10   1       38.05       28.61      8.89 o
  -5 -10   1       62.36       61.68      9.16 o
  -4 -10   1     2909.00     2853.16     22.39 o
  -3 -10   1      629.60      621.88      8.43 o
  -2 -10   1      262.14      284.82      6.17 o
  -1 -10   1      160.07      174.17      5.25 o
   0 -10   1       82.46       81.93      4.51 o
   1 -10   1      299.88      343.84      5.62 o
   2 -10   1       10.97       12.41      2.68 o
   3 -10   1       33.18       39.88      5.17 o
   4 -10   1       28.46       21.67      5.19 o
   5 -10   1      103.68      110.91      5.64 o
   6 -10   1       97.89       96.85      5.14 o
   7 -10   1        6.17        5.83      4.15 o
   8 -10   1       27.15       25.18      4.93 o
   9 -10   1       55.87       67.07      7.32 o
  -9  -9   1      191.36      222.74     13.37 o
  -8  -9   1       78.39       74.97      9.27 o
  -7  -9   1       15.86        6.49      8.81 o
  -6  -9   1      636.59      654.27     20.71 o
  -5  -9   1       13.25        6.56      8.61 o
  -4  -9   1      184.65      219.99      6.79 o
  -3  -9   1      706.98      749.55      8.84 o
  -2  -9   1      670.15      695.10      7.73 o
  -1  -9   1      836.68      881.90      7.28 o
   0  -9   1     1204.86     1192.26      9.27 o
   1  -9   1      367.44      395.63      4.70 o
   2  -9   1     2598.28     2563.55     21.60 o
   3  -9   1      337.16      298.72      4.59 o
   4  -9   1       92.27      101.99      4.82 o
   5  -9   1      732.35      693.78      8.85 o
   6  -9   1      547.11      535.28     10.41 o
   7  -9   1        7.78        9.00      4.23 o
   8  -9   1      243.42      260.63      7.17 o
   9  -9   1      243.43      239.12      6.97 o
  -9  -8   1       15.39       15.29      8.86 o
  -8  -8   1        4.64       -1.53      8.34 o
  -7  -8   1       76.39       59.43      9.08 o
  -6  -8   1       70.93       70.12      8.92 o
  -5  -8   1      130.64      128.26      8.99 o
  -4  -8   1     1133.09     1086.59     16.11 o
  -3  -8   1     2279.72     2310.83     26.30 o
  -2  -8   1      104.34      101.14      4.69 o
  -1  -8   1       22.11       39.78      4.27 o
   0  -8   1     1979.85     2109.89      9.24 o
   1  -8   1        0.89       -1.60      3.30 o
   2  -8   1     1046.96     1109.18     23.33 o
   3  -8   1      368.24      349.09      4.79 o
   4  -8   1      173.38      153.15      3.78 o
   5  -8   1       23.90       25.26      3.33 o
   6  -8   1        5.32        7.34      3.94 o
   7  -8   1        6.91        5.36      4.12 o
   8  -8   1        0.22        5.70      4.65 o
   9  -8   1        1.90       -0.21      5.86 o
  10  -8   1        1.98        4.09      6.88 o
  -9  -7   1       14.92        6.03      8.46 o
  -8  -7   1       97.33       84.13      8.98 o
  -7  -7   1      500.13      529.34     11.59 o
  -6  -7   1      636.45      573.10     11.14 o
  -5  -7   1      703.22      711.04     11.02 o
  -4  -7   1      142.77      131.80      7.98 o
  -3  -7   1     1170.85     1180.36     19.69 o
  -2  -7   1      439.74      377.53     11.19 o
  -1  -7   1       30.20       69.74      4.68 o
   0  -7   1        7.63       23.39      5.01 o
   1  -7   1      230.65      209.22      3.28 o
   2  -7   1     3052.00     3440.95     18.43 o
   3  -7   1      776.77      769.99      6.21 o
   4  -7   1      610.74      589.18      5.16 o
   5  -7   1       36.66       33.17      3.78 o
   6  -7   1      367.33      347.66      9.65 o
   7  -7   1      187.34      186.19      4.85 o
   8  -7   1       30.17       39.58      4.78 o
   9  -7   1      312.07      321.07      7.93 o
  10  -7   1       29.88       32.26      6.85 o
 -10  -6   1        2.34       -3.03      8.36 o
  -9  -6   1        0.91       -6.75      8.26 o
  -8  -6   1        9.10       -0.28      8.22 o
  -7  -6   1        6.84        4.83      8.43 o
  -6  -6   1       13.94       12.13      5.59 o
  -5  -6   1       36.33       52.88      6.53 o
  -4  -6   1        2.26       16.70      5.08 o
  -3  -6   1        8.51        8.82      8.29 o
  -2  -6   1      137.90      187.02      8.43 o
  -1  -6   1     3226.41     3368.61     18.81 o
   0  -6   1     4303.32     4211.55     17.50 o
   1  -6   1     1209.24     1242.84     12.07 o
   2  -6   1       75.73       87.61      3.44 o
   3  -6   1       88.47       89.02      3.78 o
   4  -6   1       77.79       73.46      3.88 o
   5  -6   1      509.03      555.43      8.42 o
   6  -6   1      924.38      907.23     11.50 o
   7  -6   1      284.04      298.20      5.97 o
   8  -6   1       25.36       22.60      4.82 o
   9  -6   1       90.67       96.55      6.45 o
  10  -6   1       23.13       35.93      7.52 o
 -10  -5   1       56.40       53.09      8.88 o
  -9  -5   1      174.12      167.09      9.58 o
  -8  -5   1      292.60      307.26      8.41 o
  -7  -5   1      282.16      264.18      7.67 o
  -6  -5   1      168.89      168.50      6.97 o
  -5  -5   1       72.87       71.80      5.09 o
  -4  -5   1     1198.94     1093.09     14.11 o
  -3  -5   1       35.50       40.98      5.78 o
  -2  -5   1     1192.81     1288.26     10.65 o
  -1  -5   1        2.61        9.21      3.50 o
   0  -5   1     3179.69     3238.01     19.03 o
   1  -5   1       64.02      118.29      2.60 o
   2  -5   1     4242.99     3874.06     21.99 o
   3  -5   1     7582.32     7997.64     28.86 o
   4  -5   1     1780.85     1620.32     16.00 o
   5  -5   1     1118.38     1080.90      8.00 o
   6  -5   1      400.38      390.08      5.78 o
   7  -5   1      220.69      217.78      5.96 o
   8  -5   1        8.63        5.54      4.77 o
   9  -5   1        0.66       11.47      7.37 o
  10  -5   1      274.09      283.67      9.18 o
 -10  -4   1       80.88       78.21      8.73 o
  -9  -4   1        3.92        3.02      8.08 o
  -8  -4   1       79.05       70.60      5.67 o
  -7  -4   1      309.18      293.16      7.74 o
  -6  -4   1      141.05      139.07      6.21 o
  -5  -4   1       42.04       35.31      4.13 o
  -4  -4   1      508.35      503.56      6.01 o
  -3  -4   1      220.71      198.16      5.68 o
  -2  -4   1     3549.24     3517.22     19.67 o
  -1  -4   1     2462.96     2601.79     14.06 o
   0  -4   1      667.86      767.39     12.51 o
   1  -4   1     3537.36     3441.39     24.85 o
   2  -4   1     1074.23     1038.99      5.37 o
   3  -4   1       98.65       83.13      2.37 o
   4  -4   1      322.49      341.20      6.41 o
   5  -4   1      373.87      396.21      6.56 o
   6  -4   1        1.19        2.62      3.05 o
   7  -4   1       24.42       24.90      4.14 o
   8  -4   1       13.08       14.88      6.51 o
   9  -4   1        3.69        6.47      6.30 o
  10  -4   1      181.55      187.68      9.78 o
 -10  -3   1       42.57       40.64      8.20 o
  -9  -3   1       30.98       37.18     11.49 o
  -8  -3   1      906.63      906.39     15.07 o
  -7  -3   1      657.12      660.01      9.14 o
  -6  -3   1      165.96      165.77      7.98 o
  -5  -3   1        3.84       10.92      3.80 o
  -4  -3   1       18.80       17.54      4.31 o
  -3  -3   1       54.85       48.38      2.78 o
  -2  -3   1    11427.41    11522.37     65.67 o
  -1  -3   1     3656.29     3974.42     48.25 o
   0  -3   1      239.34      253.53      4.73 o
   1  -3   1     6274.69     6358.63     36.77 o
   2  -3   1     4147.05     4170.83     28.52 o
   3  -3   1     4615.24     4495.12     17.02 o
   4  -3   1     1834.06     1803.81     19.80 o
   5  -3   1      495.07      458.98      7.06 o
   6  -3   1      960.94      954.37     10.07 o
   7  -3   1      173.37      163.13      7.57 o
   8  -3   1       17.76       10.01      5.33 o
   9  -3   1        3.74       12.94      6.35 o
  10  -3   1      213.00      205.91     11.59 o
 -10  -2   1       10.95       10.62      6.27 o
  -9  -2   1        2.81        6.95      6.29 o
  -8  -2   1        4.15        5.55      6.22 o
  -7  -2   1      173.68      174.72      7.37 o
  -6  -2   1      815.50      780.85     10.29 o
  -5  -2   1      103.84      101.90      4.19 o
  -4  -2   1      939.22      903.26      8.31 o
  -3  -2   1      977.22      933.44     18.29 o
  -2  -2   1     1215.93     1214.88     20.54 o
  -1  -2   1     5917.62     6575.71     86.07 o
   0  -2   1     6950.72     7722.20     57.84 o
   1  -2   1     1669.37     1608.49     18.04 o
   2  -2   1      833.46      794.47     10.28 o
   3  -2   1      614.91      533.97     10.11 o
   4  -2   1     2083.33     1876.78     21.95 o
   5  -2   1     2241.37     1938.14     37.48 o
   6  -2   1      138.80      133.52      3.61 o
   7  -2   1       61.23       64.84      4.97 o
   8  -2   1       20.65       18.60      5.57 o
   9  -2   1        0.26        0.15      5.61 o
  10  -2   1       64.39       65.16      7.48 o
 -11  -1   1       73.58       80.90      6.71 o
 -10  -1   1       28.71       28.11      6.26 o
  -9  -1   1      351.79      338.95      7.47 o
  -8  -1   1       76.54       71.09      6.52 o
  -7  -1   1      325.77      317.52      5.02 o
  -6  -1   1      492.74      501.13      5.60 o
  -5  -1   1      693.98      633.63      9.88 o
  -4  -1   1      759.25      751.58     12.11 o
  -3  -1   1     5455.44     5338.89     34.45 o
  -2  -1   1       70.49       40.98      2.01 o
   1  -1   1    11873.07    12342.87    289.38 o
   2  -1   1     2564.44     2724.16     23.86 o
   3  -1   1       23.94       25.58      1.12 o
   4  -1   1      482.77      431.68      4.49 o
   5  -1   1       51.77       57.16      2.01 o
   6  -1   1      209.50      174.73      4.09 o
   7  -1   1      546.31      561.43     11.77 o
   8  -1   1      232.88      232.29      8.76 o
   9  -1   1        6.12        6.28      5.75 o
  10  -1   1       73.62       67.24      7.28 o
 -11   0   1       33.15       29.47      6.98 o
 -10   0   1      168.86      164.16      7.07 o
  -9   0   1      139.11      136.96      6.61 o
  -8   0   1       77.35       66.29      6.84 o
  -7   0   1      642.29      609.69      8.67 o
  -6   0   1      147.38      133.49      4.11 o
  -5   0   1       88.45      133.42      4.42 o
  -4   0   1     1229.16     1206.61      5.75 o
  -3   0   1      265.57      329.91      7.32 o
  -2   0   1    18681.94    21093.13    180.69 o
   1   0   1      271.49      283.91      5.13 o
   2   0   1      213.30       94.43      2.40 o
   3   0   1       98.82       72.59      1.87 o
   4   0   1      807.47      738.29     10.99 o
   5   0   1      674.32      621.45      7.12 o
   6   0   1       50.64       37.59      3.04 o
   7   0   1       14.46       16.34      5.36 o
   8   0   1      531.20      518.92     11.60 o
   9   0   1        0.23        0.81      5.37 o
  10   0   1        5.93        1.75      5.94 o
 -11   1   1       97.08       98.30      9.35 o
 -10   1   1      468.26      492.12      9.77 o
  -9   1   1      223.42      219.04      9.25 o
  -8   1   1        0.98       -5.44      5.44 o
  -7   1   1      442.66      411.68      4.34 o
  -6   1   1     1091.46     1048.45      8.76 o
  -5   1   1        3.76        5.40      2.33 o
  -4   1   1      836.97      818.61      5.06 o
  -3   1   1     9289.97     9185.72     33.74 o
  -2   1   1    18593.87    18769.30    142.38 o
   1   1   1     1669.91     1775.10     12.14 o
   2   1   1     5410.72     5448.85     40.30 o
   3   1   1      462.50      493.45      9.11 o
   4   1   1     7969.19     7826.72     65.37 o
   5   1   1     1533.63     1510.89     30.10 o
   6   1   1     2445.28     2412.50     10.48 o
   7   1   1      675.77      704.81     12.71 o
   8   1   1      192.56      195.39      8.04 o
   9   1   1        1.11        3.44      5.50 o
  10   1   1      260.97      266.52      7.23 o
 -11   2   1        0.98       -7.63      7.63 o
 -10   2   1        0.58       -4.60      5.85 o
  -9   2   1       18.87       11.06      5.12 o
  -8   2   1        0.61        3.42      4.00 o
  -7   2   1        0.71        2.39      2.55 o
  -6   2   1       73.55       70.33      2.65 o
  -5   2   1      244.24      228.78      3.04 o
  -4   2   1      269.45      265.10      4.41 o
  -3   2   1      122.24      120.27      2.06 o
  -2   2   1        0.64       18.37      1.03 o
  -1   2   1    10993.11    11204.33     60.27 o
   0   2   1     3702.36     3975.20     23.70 o
   1   2   1     5105.51     5492.37     42.21 o
   2   2   1     3631.29     3742.10     17.77 o
   3   2   1       19.79       25.84      4.64 o
   4   2   1      767.62      718.44     26.47 o
   5   2   1       21.32       27.12      3.92 o
   6   2   1      128.34      140.00      5.35 o
   7   2   1      130.44      131.43      5.69 o
   8   2   1        0.31        4.85      6.35 o
   9   2   1        9.56       23.86      9.22 o
  10   2   1       16.94       20.12      7.23 o
 -11   3   1       69.73       89.08      9.48 o
 -10   3   1        1.12       -6.58      6.58 o
  -9   3   1      293.30      288.58      7.96 o
  -8   3   1      249.75      259.71      6.35 o
  -7   3   1     1181.84     1149.44     11.73 o
  -6   3   1      950.77      936.06      6.78 o
  -5   3   1      421.67      354.10      4.65 o
  -4   3   1      829.37      908.35      4.70 o
  -3   3   1     1693.95     1794.37     12.55 o
  -2   3   1      426.60      348.19      3.84 o
  -1   3   1      359.58      439.98      7.20 o
   0   3   1      984.66     1081.98     11.02 o
   1   3   1      289.52      432.21      7.47 o
   2   3   1      368.78      342.73      3.06 o
   3   3   1     1693.70     1739.48     23.71 o
   4   3   1     1694.97     1663.13     51.85 o
   5   3   1     2110.86     2043.42     15.81 o
   6   3   1       29.75       29.05      5.12 o
   7   3   1       33.27       30.06      5.54 o
   8   3   1       19.20       11.51      6.71 o
   9   3   1      162.28      139.55      8.22 o
  10   3   1       76.03       73.29      9.68 o
 -11   4   1       42.69       38.15      9.81 o
 -10   4   1        0.28        3.02      5.73 o
  -9   4   1       61.98       66.35      6.01 o
  -8   4   1      251.09      251.61      5.21 o
  -7   4   1        0.37        5.50      2.39 o
  -6   4   1      250.86      261.68      3.60 o
  -5   4   1       95.99       82.78      2.27 o
  -4   4   1        2.21        1.77      2.36 o
  -3   4   1      778.65      755.46      6.28 o
  -2   4   1       94.41      110.81      1.97 o
  -1   4   1      176.94      195.82      4.27 o
   0   4   1     1481.24     1809.54     19.85 o
   1   4   1      241.05      278.13      3.40 o
   2   4   1      141.19      129.91      5.55 o
   3   4   1     1151.02     1142.47     13.74 o
   4   4   1       39.33       42.58      2.91 o
   5   4   1     1144.06     1176.05     18.85 o
   6   4   1      413.22      421.49      6.83 o
   7   4   1        4.53        3.13      5.56 o
   8   4   1       11.88        8.01      6.99 o
   9   4   1       14.23       11.75      6.82 o
  10   4   1       13.65       -1.43      9.47 o
 -10   5   1        0.40        8.14      5.65 o
  -9   5   1      230.16      276.56      9.09 o
  -8   5   1       62.42       70.74      5.02 o
  -7   5   1      191.33      200.63      4.34 o
  -6   5   1     1037.87     1064.04      8.39 o
  -5   5   1     1528.99     1597.72      9.76 o
  -4   5   1     2090.33     2141.62      9.89 o
  -3   5   1      288.59      270.69      3.54 o
  -2   5   1     3426.10     3622.59     14.32 o
  -1   5   1     1031.82     1018.83      9.46 o
   0   5   1     5893.34     6289.26     57.61 o
   1   5   1     1114.94     1172.20      8.18 o
   2   5   1      549.45      455.68      6.31 o
   3   5   1      736.82      818.39      8.34 o
   4   5   1      867.08      836.72      9.53 o
   5   5   1     1043.18     1004.74      8.22 o
   6   5   1      268.36      269.61      6.64 o
   7   5   1      158.72      173.93      7.67 o
   8   5   1      569.72      585.88      9.77 o
   9   5   1       75.89       70.82      8.34 o
  10   5   1       29.84       31.65      9.64 o
 -10   6   1      172.49      167.93     10.34 o
  -9   6   1       29.84       34.23      5.06 o
  -8   6   1      111.70      120.72      5.56 o
  -7   6   1       61.71       52.20      3.90 o
  -6   6   1      422.41      408.42      5.15 o
  -5   6   1       26.51       31.78      3.44 o
  -4   6   1       23.00       36.53      2.01 o
  -3   6   1        3.07        3.64      2.13 o
  -2   6   1       11.97        9.14      3.16 o
  -1   6   1      561.51      631.57     12.70 o
   0   6   1        0.85       14.66      4.26 o
   1   6   1     1294.41     1582.13     10.51 o
   2   6   1     1964.64     2111.82     15.77 o
   3   6   1      193.69      211.06      4.96 o
   4   6   1       40.27       28.09      3.39 o
   5   6   1       42.84       38.46      5.92 o
   6   6   1        7.13       10.78      6.30 o
   7   6   1       40.04       30.12      8.46 o
   8   6   1        6.78        1.23      7.83 o
   9   6   1       35.25       32.54      8.14 o
 -10   7   1      169.70      173.14      8.15 o
  -9   7   1      236.67      237.81      6.47 o
  -8   7   1      420.13      434.54      9.21 o
  -7   7   1      245.47      256.37      5.09 o
  -6   7   1      329.00      308.99      5.74 o
  -5   7   1      622.08      611.72      6.59 o
  -4   7   1       31.14       28.26      1.91 o
  -3   7   1     2496.02     2442.85     20.09 o
  -2   7   1       35.57       48.30      4.55 o
  -1   7   1        2.89       25.24      2.54 o
   0   7   1     1537.99     1747.98      8.98 o
   1   7   1     1882.74     1869.72     11.64 o
   2   7   1      288.23      311.69      7.95 o
   3   7   1      952.00      932.37      7.73 o
   4   7   1     1086.52      992.09      9.75 o
   5   7   1     1503.74     1425.66     24.38 o
   6   7   1      257.77      281.78     10.00 o
   7   7   1       73.55       73.90      8.66 o
   8   7   1       60.08       68.86      8.53 o
   9   7   1        0.45        2.10      9.69 o
 -10   8   1        5.13        6.15      6.53 o
  -9   8   1       44.87       45.87      6.04 o
  -8   8   1      119.70      119.46      4.43 o
  -7   8   1       49.60       52.22      4.21 o
  -6   8   1      282.31      275.42      6.79 o
  -5   8   1     1011.55     1000.64     10.43 o
  -4   8   1      135.09      138.82      5.58 o
  -3   8   1      794.38      733.35      6.50 o
  -2   8   1      256.58      291.69      6.69 o
  -1   8   1     1524.39     1527.67      7.54 o
   0   8   1     2091.50     2151.41     15.04 o
   1   8   1     1657.50     1778.89     19.12 o
   2   8   1     1022.41      951.25     12.38 o
   3   8   1       93.57      103.56      4.62 o
   4   8   1       88.71       84.17      4.41 o
   5   8   1      447.34      461.22     10.29 o
   6   8   1        0.76       -2.59      6.63 o
   7   8   1       24.39       19.61      8.47 o
   8   8   1       13.23        5.97      8.27 o
   9   8   1        5.56        5.02     11.14 o
 -10   9   1      124.27      124.37      7.93 o
  -9   9   1      213.97      224.79      7.48 o
  -8   9   1        9.99       11.98      4.47 o
  -7   9   1       19.27       14.83      4.07 o
  -6   9   1        2.29        0.18      4.55 o
  -5   9   1     1654.20     1685.66     20.97 o
  -4   9   1      687.23      700.84      7.87 o
  -3   9   1       36.28       42.22      3.04 o
  -2   9   1      429.79      434.91      8.52 o
  -1   9   1     1073.53     1075.19     10.07 o
   0   9   1       83.59       88.88      4.15 o
   1   9   1     3132.83     3345.41     30.98 o
   2   9   1      976.27      990.13     27.64 o
   3   9   1      110.01      116.77      5.54 o
   4   9   1      505.96      489.70     15.03 o
   5   9   1      279.34      313.22      8.71 o
   6   9   1      631.57      612.56      9.71 o
   7   9   1      600.69      635.72     19.53 o
   8   9   1      135.51      142.60      9.47 o
  -9  10   1        2.42        0.67      5.97 o
  -8  10   1        6.82        5.70      4.60 o
  -7  10   1      102.25       84.01      5.03 o
  -6  10   1       64.89       69.29      5.16 o
  -5  10   1      212.92      221.25      6.14 o
  -4  10   1       76.69       75.71      5.40 o
  -3  10   1     1108.20     1085.68     14.65 o
  -2  10   1      207.09      224.02      4.85 o
  -1  10   1        2.26        5.14      3.45 o
   0  10   1      179.15      208.04      5.09 o
   1  10   1      322.71      379.31      6.26 o
   2  10   1        2.08        6.59      5.27 o
   3  10   1       45.77       44.88      5.42 o
   4  10   1        8.13       19.18      7.87 o
   5  10   1        0.63        0.99      8.14 o
   6  10   1        1.04        2.50      8.15 o
   7  10   1      186.37      184.99      9.64 o
   8  10   1      166.16      190.67     12.93 o
  -9  11   1      136.80      129.94      7.20 o
  -8  11   1      399.68      423.39     14.72 o
  -7  11   1      158.54      156.69      6.02 o
  -6  11   1      196.08      183.81      6.87 o
  -5  11   1     1106.11     1108.59     14.33 o
  -4  11   1      256.88      268.78      6.84 o
  -3  11   1       26.43       20.76      5.25 o
  -2  11   1       14.20        7.28      4.13 o
  -1  11   1     1248.00     1232.56     18.01 o
   0  11   1     1981.41     1990.40     29.11 o
   1  11   1     2195.92     2200.08     11.58 o
   2  11   1     1525.79     1565.73     25.43 o
   3  11   1        1.12        4.23      5.52 o
   4  11   1        4.58       12.32      7.90 o
   5  11   1       69.64       60.75      8.41 o
   6  11   1      129.03      128.85      9.13 o
   7  11   1      115.15       99.94      9.01 o
  -8  12   1        8.37        6.33      4.80 o
  -7  12   1        2.37        2.27      5.15 o
  -6  12   1        0.30        6.60      5.91 o
  -5  12   1       26.83        8.80      6.31 o
  -4  12   1       72.11       95.61      6.06 o
  -3  12   1        1.93        1.86      5.44 o
  -2  12   1       57.51       54.52      6.38 o
  -1  12   1        1.14        0.82      5.01 o
   0  12   1       26.21       17.44      5.00 o
   1  12   1      579.25      554.96      7.46 o
   2  12   1      391.01      427.69      7.14 o
   3  12   1       57.40       61.41      5.84 o
   4  12   1       25.40       43.49      8.14 o
   5  12   1      115.52      104.39      8.66 o
   6  12   1       51.49       52.18      8.72 o
   7  12   1       55.77       57.70      8.97 o
  -8  13   1       14.66       15.77      5.19 o
  -7  13   1        1.04        8.74      6.20 o
  -6  13   1        6.38       11.28      6.22 o
  -5  13   1       72.97       79.86      7.32 o
  -4  13   1      374.32      384.28     12.41 o
  -3  13   1       69.78       83.84      6.24 o
  -2  13   1        1.75       -1.31      6.07 o
  -1  13   1       95.82      105.28      7.26 o
   0  13   1      211.70      208.48      6.62 o
   1  13   1       55.26       70.16      5.99 o
   2  13   1       42.09       31.89      4.93 o
   3  13   1        1.04       12.28      6.07 o
   4  13   1      148.93      137.33      8.60 o
   5  13   1      617.28      595.67     14.44 o
   6  13   1       21.12       12.43      8.19 o
  -7  14   1       86.82       87.04      7.17 o
  -6  14   1       14.46       11.83      6.63 o
  -5  14   1       86.53       73.05      7.02 o
  -4  14   1        2.82        3.42      6.58 o
  -3  14   1        5.73        7.26      7.43 o
  -2  14   1       15.86       18.67      6.22 o
  -1  14   1        7.67        5.36      6.25 o
   0  14   1       12.97        6.04      6.12 o
   1  14   1      104.96      125.18     10.21 o
   2  14   1       19.93       12.53      5.70 o
   3  14   1       11.11       14.92      6.06 o
   4  14   1      164.57      186.30      7.57 o
   5  14   1       85.65       82.57      7.01 o
  -6  15   1      338.07      334.99     10.55 o
  -5  15   1      630.19      608.96     19.07 o
  -4  15   1      313.83      339.10      9.66 o
  -3  15   1      329.41      300.42     10.64 o
  -2  15   1      259.80      263.26     11.07 o
  -1  15   1      293.29      295.36     10.26 o
   0  15   1      108.56      105.31      7.06 o
   1  15   1       67.64       57.09      6.26 o
   2  15   1       47.78       47.56      6.08 o
   3  15   1      136.14      136.99      9.43 o
   4  15   1        7.54        9.62      7.04 o
  -5  16   1       26.14       17.12      7.12 o
  -4  16   1        2.11        6.09      7.90 o
  -3  16   1       13.20       17.06      7.82 o
  -2  16   1       77.28       88.20      8.75 o
  -1  16   1        0.59        1.62      7.28 o
   0  16   1        0.68        5.40      6.97 o
   1  16   1       41.14       31.93      6.18 o
   2  16   1       82.15       78.53      7.93 o
   3  16   1        2.73        1.45      7.06 o
  -3  17   1      101.23      109.47      9.11 o
  -2  17   1       72.96       62.39      8.52 o
  -1  17   1       42.26       41.94      8.01 o
   0  17   1       47.26       43.13      7.86 o
   1  17   1       82.19       59.57      7.85 o
  -2 -17   2        1.07        5.45      6.66 o
  -1 -17   2       66.62       70.92      7.70 o
   0 -17   2       14.56       26.19      6.85 o
   1 -17   2       27.71       35.83      6.94 o
   2 -17   2       18.52       19.93      7.84 o
   3 -17   2        4.59       -1.85      7.62 o
   4 -17   2        1.65       -0.80      6.87 o
  -4 -16   2      114.95      119.00     10.77 o
  -3 -16   2      104.35      486.85    261.44 o
  -2 -16   2      162.53      186.91      8.41 o
  -1 -16   2      448.90      446.99     10.46 o
   0 -16   2      138.92      112.73      7.99 o
   1 -16   2       43.84       52.81      6.96 o
   2 -16   2      110.88      114.54      7.90 o
   3 -16   2      240.26      223.86      7.99 o
   4 -16   2      121.87      110.38      7.90 o
   5 -16   2       43.94       33.96      7.00 o
  -5 -15   2        5.44        7.08      8.27 o
  -4 -15   2       40.33       38.07      8.14 o
  -3 -15   2       46.69       42.06      5.46 o
  -2 -15   2       40.77       36.82      6.78 o
  -1 -15   2      453.91      436.69     10.12 o
   0 -15   2       11.37       10.46      7.19 o
   1 -15   2       44.36       37.74      8.55 o
   2 -15   2      140.89      134.54      7.87 o
   3 -15   2      177.04      187.92      7.51 o
   4 -15   2       12.33        4.43      5.84 o
   5 -15   2       18.14       15.10      6.64 o
   6 -15   2       38.33       25.73      6.27 o
  -6 -14   2      183.83      197.29     10.22 o
  -5 -14   2       39.27       22.72      8.42 o
  -4 -14   2        0.68        7.31      8.08 o
  -3 -14   2      191.08      207.66      6.53 o
  -2 -14   2       90.63       99.96      5.82 o
  -1 -14   2      207.78      187.48      8.35 o
   0 -14   2      210.63      194.53      8.39 o
   1 -14   2      220.06      205.69      9.62 o
   2 -14   2      748.66      754.76     17.47 o
   3 -14   2      339.54      348.59      8.24 o
   4 -14   2      342.65      365.15     12.78 o
   5 -14   2      217.45      256.74      7.67 o
   6 -14   2      384.12      397.48     22.06 o
   7 -14   2      100.44       91.53     11.84 o
  -7 -13   2        5.36       13.50      8.99 o
  -6 -13   2       18.77       19.04      8.71 o
  -5 -13   2        3.93        1.71      8.45 o
  -4 -13   2      188.48      174.98      6.38 o
  -3 -13   2      170.70      172.95      6.40 o
  -2 -13   2      129.12      133.50      6.12 o
  -1 -13   2       43.49       33.43      5.25 o
   0 -13   2      882.63      868.40     17.61 o
   1 -13   2        0.32       -3.01      7.38 o
   2 -13   2       73.85       71.29      6.21 o
   3 -13   2      178.64      165.97      6.93 o
   4 -13   2      106.10       98.67      6.27 o
   5 -13   2      189.66      171.70      6.94 o
   6 -13   2        6.02       10.65      5.21 o
   7 -13   2        2.66        2.29      5.95 o
   8 -13   2        4.93        1.51      5.57 o
  -7 -12   2      107.23      128.21      9.95 o
  -6 -12   2      135.14      138.16      9.69 o
  -5 -12   2      293.48      274.77     16.51 o
  -4 -12   2      271.87      267.55      6.89 o
  -3 -12   2       39.36       36.71      5.42 o
  -2 -12   2       44.21       49.33      5.36 o
  -1 -12   2       80.86       69.89      5.29 o
   0 -12   2     1116.98     1163.98     17.24 o
   1 -12   2       20.46       15.24      4.94 o
   2 -12   2        3.37        2.75      5.51 o
   3 -12   2        5.38        7.20      5.56 o
   4 -12   2        6.07        8.85      5.55 o
   5 -12   2       67.99       69.90      6.01 o
   6 -12   2       51.36       52.78      4.93 o
   7 -12   2      160.42      150.84      6.42 o
   8 -12   2       78.78       88.53      8.23 o
  -8 -11   2        0.20       -6.56      8.98 o
  -7 -11   2       18.15       19.25      8.92 o
  -6 -11   2       30.48       29.68      9.05 o
  -5 -11   2      335.37      340.00     11.85 o
  -4 -11   2      165.19      162.32      6.30 o
  -3 -11   2        5.58        2.49      5.18 o
  -2 -11   2        3.85        1.74      4.90 o
  -1 -11   2       53.23       66.08      6.84 o
   0 -11   2       86.17      102.75      4.86 o
   1 -11   2      100.44      103.06      4.24 o
   2 -11   2      153.49      146.31      4.98 o
   3 -11   2      419.82      462.95      8.82 o
   4 -11   2      513.49      479.32      8.18 o
   5 -11   2      172.59      155.56      5.55 o
   6 -11   2       14.09       15.28      4.64 o
   7 -11   2      190.25      179.30      7.47 o
   8 -11   2       29.48       28.26      5.00 o
   9 -11   2        3.82        7.89      5.31 o
  -8 -10   2       40.61       29.28      9.37 o
  -7 -10   2       55.08       46.03      9.31 o
  -6 -10   2      717.55      737.68     18.19 o
  -5 -10   2     2005.05     2050.33     34.36 o
  -4 -10   2      938.65      876.06     38.54 o
  -3 -10   2       12.08        9.25      5.75 o
  -2 -10   2      216.39      244.07      5.84 o
  -1 -10   2      928.24      895.12      7.79 o
   0 -10   2      673.44      626.35      8.13 o
   1 -10   2      379.43      382.18      4.98 o
   2 -10   2      336.76      284.30      8.92 o
   3 -10   2      345.63      324.57      5.41 o
   4 -10   2      529.10      512.79      7.12 o
   5 -10   2      570.27      589.99      8.62 o
   6 -10   2      701.39      701.13     10.45 o
   7 -10   2      298.15      291.28      8.16 o
   8 -10   2      123.53      120.41      5.61 o
   9 -10   2       53.36       63.38      6.45 o
  -9  -9   2        6.93        5.20      8.86 o
  -8  -9   2        5.35        4.13      8.75 o
  -7  -9   2       32.80       39.88      9.03 o
  -6  -9   2       43.61       65.48      9.63 o
  -5  -9   2       28.29       15.76      8.97 o
  -4  -9   2      438.96      461.03     11.28 o
  -3  -9   2       16.49       10.90      5.53 o
  -2  -9   2     1093.58     1032.21      9.17 o
  -1  -9   2        9.19       18.07      4.27 o
   0  -9   2      546.78      585.12      7.08 o
   1  -9   2       12.98       21.38      3.34 o
   2  -9   2        0.48        2.28      1.80 o
   3  -9   2      330.43      304.83      4.69 o
   4  -9   2       54.51       53.66      3.73 o
   5  -9   2      748.08      762.06     15.53 o
   6  -9   2        0.47        5.67      4.59 o
   7  -9   2      132.18      122.06      5.48 o
   8  -9   2      102.09      100.85      5.39 o
   9  -9   2       31.03       31.14      6.38 o
  -9  -8   2       14.11       12.06      8.70 o
  -8  -8   2       48.00       39.61      8.82 o
  -7  -8   2      188.32      200.46      9.96 o
  -6  -8   2     1093.71     1132.95     13.72 o
  -5  -8   2     1589.08     1594.37     16.68 o
  -4  -8   2     2034.26     2080.14     21.80 o
  -3  -8   2       14.94       23.40      7.09 o
  -2  -8   2      596.66      624.88      7.44 o
  -1  -8   2     2075.65     2266.31     11.01 o
   0  -8   2     1682.06     1755.57     13.97 o
   1  -8   2        1.18        2.42      3.29 o
   2  -8   2      168.71      148.33      4.26 o
   3  -8   2       83.72       62.14      3.39 o
   4  -8   2       90.87       94.46      3.54 o
   5  -8   2      813.76      753.87      9.20 o
   6  -8   2      689.15      740.24      9.66 o
   7  -8   2       13.40        7.80      4.63 o
   8  -8   2      148.60      143.00      5.44 o
   9  -8   2       23.98       28.74      6.04 o
  10  -8   2       78.87      101.82      8.35 o
 -10  -7   2        8.95        4.05      8.53 o
  -9  -7   2       13.01        2.86      8.59 o
  -8  -7   2       66.10       57.38      8.98 o
  -7  -7   2       28.00       49.03     14.42 o
  -6  -7   2      205.92      202.36      9.71 o
  -5  -7   2      158.18      160.16      8.76 o
  -4  -7   2       26.22       24.85      8.72 o
  -3  -7   2      134.47      177.95      7.68 o
  -2  -7   2      295.62      356.56      6.98 o
  -1  -7   2       16.30        9.76      5.36 o
   0  -7   2     1203.94     1327.25     17.31 o
   1  -7   2     7242.37     7768.19     39.60 o
   2  -7   2      629.22      679.50      5.96 o
   3  -7   2      795.58      867.62      7.69 o
   4  -7   2      111.16      117.34      4.09 o
   5  -7   2       21.10       19.82      3.80 o
   6  -7   2      365.80      363.90      7.72 o
   7  -7   2      121.08      127.07      5.12 o
   8  -7   2       21.79       12.25      4.89 o
   9  -7   2        6.29       14.03      5.86 o
  10  -7   2       92.20      118.62      7.00 o
 -10  -6   2        5.33        0.33      8.55 o
  -9  -6   2       29.42       23.47      8.45 o
  -8  -6   2       37.69       25.67      8.55 o
  -7  -6   2      449.97      448.57     10.91 o
  -6  -6   2      159.15      143.02     10.37 o
  -5  -6   2      202.28      212.34      8.39 o
  -4  -6   2      154.27      123.37      7.62 o
  -3  -6   2       20.29       43.32      8.99 o
  -2  -6   2      477.78      635.14     14.92 o
  -1  -6   2     4491.81     4880.12     14.61 o
   0  -6   2     3084.02     3424.81     26.22 o
   1  -6   2     1359.18     1406.72     15.55 o
   2  -6   2     4554.15     4325.30     23.00 o
   3  -6   2      489.41      471.91      4.67 o
   4  -6   2     3969.95     4008.92     34.18 o
   5  -6   2      596.86      611.39     11.81 o
   6  -6   2      414.57      424.83      5.43 o
   7  -6   2        3.20        4.35      4.77 o
   8  -6   2      155.23      145.91      6.46 o
   9  -6   2       97.33       93.92      6.40 o
  10  -6   2       36.08       42.99      6.45 o
 -10  -5   2       12.47        4.06      8.33 o
  -9  -5   2      218.39      227.66     11.91 o
  -8  -5   2       42.63       37.06      8.74 o
  -7  -5   2      111.48       96.57      6.78 o
  -6  -5   2      155.80      138.03      8.46 o
  -5  -5   2      103.11      105.92      7.70 o
  -4  -5   2      223.33      248.61      8.22 o
  -3  -5   2      801.89      765.67     16.24 o
  -2  -5   2     1850.50     1957.56     17.30 o
  -1  -5   2     1631.58     1624.40      9.47 o
   0  -5   2      899.83      838.77     13.90 o
   1  -5   2     1549.38     1128.26     13.30 o
   2  -5   2       35.00       44.40      3.06 o
   3  -5   2       19.96       22.05      3.54 o
   4  -5   2      318.54      289.66      4.32 o
   5  -5   2        0.60       -0.31      2.62 o
   6  -5   2       71.11       70.97      3.67 o
   7  -5   2        8.22       11.07      4.55 o
   8  -5   2      111.76      123.04      8.37 o
   9  -5   2       13.15       18.08      6.66 o
  10  -5   2       27.05       32.72      8.21 o
 -10  -4   2       67.14       58.59      8.68 o
  -9  -4   2       29.42       30.09      8.35 o
  -8  -4   2       71.36       83.88      9.96 o
  -7  -4   2      529.49      471.73      8.31 o
  -6  -4   2       64.54       73.89      6.06 o
  -5  -4   2      227.58      211.04      4.32 o
  -4  -4   2      483.24      411.73      8.93 o
  -3  -4   2      244.87      277.24      9.59 o
  -2  -4   2     1094.22      972.75      9.25 o
  -1  -4   2     4208.77     4374.83     36.33 o
   0  -4   2    14498.07    15422.27     52.45 o
   1  -4   2     4176.94     3947.68     21.73 o
   2  -4   2     1515.65     1449.11      5.86 o
   3  -4   2      385.62      376.64      5.42 o
   4  -4   2      718.19      624.77     19.82 o
   5  -4   2      400.07      416.91      4.97 o
   6  -4   2      192.83      172.00      4.48 o
   7  -4   2      123.23      130.83      4.63 o
   8  -4   2      123.51      132.78      7.20 o
   9  -4   2      522.06      555.76     13.39 o
  10  -4   2      310.16      390.04     16.88 o
 -10  -3   2       46.09       51.84     11.08 o
  -9  -3   2       29.10       24.85      9.20 o
  -8  -3   2        2.81       10.85      4.85 o
  -7  -3   2      311.51      311.79      8.72 o
  -6  -3   2       10.21       16.84      6.42 o
  -5  -3   2      246.66      252.06      9.18 o
  -4  -3   2       46.39       65.70     11.69 o
  -3  -3   2      812.77      814.80     28.27 o
  -2  -3   2     5396.86     6000.32     44.14 o
  -1  -3   2       31.65       21.27      2.84 o
   0  -3   2     9127.61    10518.59    120.12 o
   1  -3   2     1366.93     1718.11     18.58 o
   2  -3   2       33.76       29.06      2.10 o
   3  -3   2      414.74      397.98      5.42 o
   4  -3   2      264.59      215.24      9.28 o
   5  -3   2      324.98      343.70      4.81 o
   6  -3   2       51.52       55.83      3.88 o
   7  -3   2      158.44      140.73      4.83 o
   8  -3   2       35.49       27.87      5.48 o
   9  -3   2        3.59       10.35      6.40 o
  10  -3   2       25.38       13.32      7.18 o
 -11  -2   2       31.56       37.49      6.54 o
 -10  -2   2       28.28       20.72      6.39 o
  -9  -2   2      497.87      489.02     10.28 o
  -8  -2   2      738.61      684.35     11.19 o
  -7  -2   2      112.18      122.31      7.89 o
  -6  -2   2      419.59      390.72      8.42 o
  -5  -2   2     2051.63     2073.23     22.77 o
  -4  -2   2     1771.64     1806.64     37.20 o
  -3  -2   2     1187.35     1115.89     24.62 o
  -2  -2   2     1495.50     1786.17     51.90 o
  -1  -2   2      142.50      138.29      2.57 o
   0  -2   2     2770.81     2984.98     26.48 o
   1  -2   2    15758.85    17131.67    182.86 o
   2  -2   2       14.99       22.65      1.52 o
   3  -2   2     1528.57     1516.70     11.82 o
   4  -2   2        1.20        9.70      4.53 o
   5  -2   2      202.89      205.06      5.81 o
   6  -2   2      346.74      347.35      6.00 o
   7  -2   2      636.05      624.50     12.04 o
   8  -2   2      136.60      146.68      6.48 o
   9  -2   2       51.60       38.84      7.64 o
  10  -2   2      226.57      233.74      8.81 o
 -11  -1   2        9.66       20.58      6.06 o
 -10  -1   2       59.97       61.46      6.48 o
  -9  -1   2        4.62        4.16      6.00 o
  -8  -1   2        0.70       -2.79      4.45 o
  -7  -1   2       26.06       19.23      4.34 o
  -6  -1   2      230.60      210.55      4.80 o
  -5  -1   2      286.04      326.52      3.94 o
  -4  -1   2     1809.75     1766.96     24.63 o
  -3  -1   2       46.88       62.14      2.48 o
  -2  -1   2      126.07      160.33      8.52 o
  -1  -1   2       62.36       77.34      2.47 o
   0  -1   2     1293.15     1415.57     11.94 o
   1  -1   2    10503.35    10528.96    123.38 o
   2  -1   2     3003.79     3081.31     13.35 o
   3  -1   2       33.57       27.71      3.14 o
   4  -1   2       37.54       41.46      4.15 o
   5  -1   2      873.28      777.98     23.19 o
   6  -1   2       59.40       54.05      3.50 o
   7  -1   2       97.87       95.34      6.20 o
   8  -1   2        4.41        2.32      5.90 o
   9  -1   2       52.21       49.27      6.03 o
  10  -1   2        3.82       -2.05      8.40 o
 -11   0   2      200.55      190.21      8.25 o
 -10   0   2      384.33      393.59     15.12 o
  -9   0   2      218.63      211.70      7.92 o
  -8   0   2        3.96        7.77      3.32 o
  -7   0   2      442.38      408.29      5.72 o
  -6   0   2      677.10      622.85      5.14 o
  -5   0   2     3308.63     3345.42     37.47 o
  -4   0   2     5118.83     5119.05     33.61 o
  -3   0   2    16929.24    16787.30     39.87 o
  -2   0   2    15169.62    17056.28    109.09 o
  -1   0   2     4467.00     5621.93     38.92 o
   1   0   2     8249.89     9727.42     87.48 o
   2   0   2     4197.19     4278.41     59.83 o
   3   0   2     2146.81     2013.68     24.48 o
   4   0   2      306.19      278.17      7.33 o
   5   0   2      528.45      473.91      4.71 o
   6   0   2     1699.06     1654.11     25.06 o
   7   0   2     1026.13      996.20     15.46 o
   8   0   2       53.13       62.60      6.16 o
   9   0   2       19.81       32.76      7.35 o
  10   0   2       87.03      101.00      7.63 o
 -11   1   2       10.44       -2.04      6.52 o
 -10   1   2       53.58       36.26      5.94 o
  -9   1   2      157.71      151.86      6.89 o
  -8   1   2       50.27       46.91      4.68 o
  -7   1   2       31.72       28.51      2.86 o
  -6   1   2      366.29      360.66      3.91 o
  -5   1   2       23.43       28.41      2.64 o
  -4   1   2       35.22       44.13      3.17 o
  -3   1   2     9891.60     9944.10     43.47 o
  -2   1   2     7631.21     8267.18     48.84 o
  -1   1   2      730.01      787.40      7.23 o
   0   1   2     3988.33     4345.32     28.39 o
   1   1   2       30.14       47.66      1.17 o
   2   1   2        5.42        7.36      1.85 o
   3   1   2      210.75      199.68      4.43 o
   4   1   2        5.19       17.08      5.03 o
   5   1   2      113.51      122.56      5.37 o
   6   1   2      319.90      362.63      7.21 o
   7   1   2        0.27        9.47      5.26 o
   8   1   2      154.05      162.80      9.18 o
   9   1   2       21.33       21.98      6.01 o
  10   1   2      142.63      143.16      8.60 o
 -11   2   2       83.74      105.17     32.45 o
 -10   2   2      125.27      112.22      7.98 o
  -9   2   2       21.57       13.27      4.94 o
  -8   2   2        3.94        3.28      3.95 o
  -7   2   2      449.80      428.59      6.32 o
  -6   2   2      596.40      548.28      4.13 o
  -5   2   2      166.32      163.76      2.81 o
  -4   2   2      295.67      304.93      3.07 o
  -3   2   2     6206.83     6309.81     20.75 o
  -2   2   2      293.13      308.61      4.48 o
  -1   2   2     2625.00     3183.29     22.06 o
   0   2   2     9003.23     9779.79     74.99 o
   1   2   2    11238.62    12146.12     64.37 o
   2   2   2      430.84      416.22      5.04 o
   3   2   2        6.26        6.21      4.35 o
   4   2   2     3713.34     3635.51     34.56 o
   5   2   2      461.96      456.17      9.59 o
   6   2   2      352.98      345.21      6.80 o
   7   2   2       86.49      100.06      8.39 o
   8   2   2      283.77      283.00      7.84 o
   9   2   2       76.42       94.73      9.00 o
  10   2   2      293.97      316.38      9.46 o
 -11   3   2        3.77       -1.28      8.55 o
 -10   3   2      135.51      145.46      6.93 o
  -9   3   2       71.53       71.85      5.29 o
  -8   3   2       34.82       36.64      4.03 o
  -7   3   2       32.83       35.64      2.84 o
  -6   3   2      258.60      285.18      3.34 o
  -5   3   2      403.16      358.73      4.12 o
  -4   3   2     1597.59     1442.76      6.21 o
  -3   3   2       59.49       67.34      1.58 o
  -2   3   2     5505.20     5828.14     45.45 o
  -1   3   2      236.11      269.70      5.35 o
   0   3   2      613.82      701.17     10.32 o
   1   3   2     7149.78     7548.28     37.35 o
   2   3   2      701.41      656.32      5.64 o
   3   3   2        1.79        0.38      4.92 o
   4   3   2      688.45      656.09      6.72 o
   5   3   2        1.01        6.73      4.81 o
   6   3   2        4.74        4.64      5.27 o
   7   3   2        7.63        8.32      5.56 o
   8   3   2        1.75        0.73      6.87 o
   9   3   2        2.69       -3.76      6.71 o
  10   3   2       10.00       17.29      8.54 o
 -11   4   2       18.77        2.82     11.47 o
 -10   4   2       20.41       27.80      5.49 o
  -9   4   2      193.78      206.40      5.94 o
  -8   4   2        1.51        0.56      3.64 o
  -7   4   2      152.47      154.15      3.14 o
  -6   4   2      947.41      956.55      5.61 o
  -5   4   2     1430.54     1331.08      5.55 o
  -4   4   2       72.84       88.24      2.50 o
  -3   4   2     2971.82     2957.33     25.12 o
  -2   4   2      142.79      146.89      2.48 o
  -1   4   2     1621.97     1625.78     13.62 o
   0   4   2      428.01      378.66      5.02 o
   1   4   2     2365.82     2313.49     16.89 o
   2   4   2      235.85      303.04      4.10 o
   3   4   2     3202.00     3048.70     28.83 o
   4   4   2      978.10      982.20     11.81 o
   5   4   2       67.33       57.82      5.08 o
   6   4   2      257.42      238.78     10.19 o
   7   4   2      655.61      690.98      8.49 o
   8   4   2      184.66      189.57      7.78 o
   9   4   2      233.69      236.76      9.28 o
  10   4   2       38.43       30.45      9.51 o
 -11   5   2       10.44       17.72     11.18 o
 -10   5   2       46.63       57.55      8.44 o
  -9   5   2      144.40      144.89      5.65 o
  -8   5   2       12.84       12.03      3.91 o
  -7   5   2      112.24      116.49      3.23 o
  -6   5   2       12.30        8.93      2.54 o
  -5   5   2      364.47      347.53      3.82 o
  -4   5   2       23.21       36.35      2.07 o
  -3   5   2       43.92       31.27      2.75 o
  -2   5   2      754.62      771.94      9.69 o
  -1   5   2      124.87      113.59      3.07 o
   0   5   2      533.13      505.34      7.23 o
   1   5   2      837.36      868.23      8.64 o
   2   5   2      279.81      274.84      5.04 o
   3   5   2      235.63      229.34      5.89 o
   4   5   2       60.24       53.67      3.75 o
   5   5   2       26.98       18.72      5.23 o
   6   5   2       28.95       31.11      5.77 o
   7   5   2      510.36      514.90      8.06 o
   8   5   2       31.03       25.95      7.02 o
   9   5   2        5.44       -0.29      7.72 o
 -10   6   2      176.30      190.82      8.03 o
  -9   6   2      417.60      416.38      7.23 o
  -8   6   2       76.24       79.85      4.97 o
  -7   6   2      236.43      236.02      4.73 o
  -6   6   2      616.42      585.29      5.50 o
  -5   6   2      277.67      262.53      4.03 o
  -4   6   2      214.87      188.79      3.78 o
  -3   6   2      283.04      338.50      6.91 o
  -2   6   2     1807.71     1911.50     15.77 o
  -1   6   2      338.55      282.60      3.32 o
   0   6   2        1.35        5.28      3.38 o
   1   6   2      208.78      127.79     11.11 o
   2   6   2     4216.06     4180.69     15.67 o
   3   6   2      432.65      430.33      5.14 o
   4   6   2      466.46      433.46      7.04 o
   5   6   2     1981.09     1974.88     19.18 o
   6   6   2      394.56      397.48      9.75 o
   7   6   2      261.01      249.90     11.61 o
   8   6   2       43.34       44.02      8.09 o
   9   6   2        0.56       -6.57      9.52 o
 -10   7   2      158.54      166.29     12.38 o
  -9   7   2       44.09       38.15      5.82 o
  -8   7   2       90.80       88.99      4.39 o
  -7   7   2       42.48       39.13      3.91 o
  -6   7   2     1083.23     1040.85     15.59 o
  -5   7   2     1343.42     1307.18      8.75 o
  -4   7   2       29.13       28.40      2.79 o
  -3   7   2        4.92        7.30      2.86 o
  -2   7   2      146.31      182.49      4.62 o
  -1   7   2     1691.78     1876.72     17.43 o
   0   7   2      540.66      535.84      6.34 o
   1   7   2      551.34      520.15      5.88 o
   2   7   2        2.61        2.15      3.59 o
   3   7   2       33.32       47.92      3.92 o
   4   7   2      203.84      194.16      4.42 o
   5   7   2        1.65        5.61      6.31 o
   6   7   2       87.79       80.13      8.89 o
   7   7   2       71.00       53.40      8.40 o
   8   7   2       74.03       65.63     10.06 o
   9   7   2        3.80        0.46      9.38 o
 -10   8   2      150.96      151.82      8.05 o
  -9   8   2       74.17       74.68      7.14 o
  -8   8   2      289.78      276.52      5.97 o
  -7   8   2       59.78       65.31      4.47 o
  -6   8   2      331.97      332.00      5.81 o
  -5   8   2      595.10      584.13      6.77 o
  -4   8   2      139.55      122.84      3.36 o
  -3   8   2      280.10      257.49      4.20 o
  -2   8   2       31.87       27.75      3.43 o
  -1   8   2      618.83      593.62      7.00 o
   0   8   2      100.90       78.72      3.68 o
   1   8   2     1795.61     1763.16     16.65 o
   2   8   2     2007.29     2044.73     19.87 o
   3   8   2      841.39      805.53      7.24 o
   4   8   2       34.09       42.35      6.49 o
   5   8   2        0.73        3.07      6.51 o
   6   8   2        8.81        7.14      6.71 o
   7   8   2      133.88      124.74      8.97 o
   8   8   2      105.24      102.16     10.59 o
 -10   9   2        6.45       10.89      6.56 o
  -9   9   2        1.16       -0.96      4.98 o
  -8   9   2       47.52       47.60      5.36 o
  -7   9   2       50.89       49.45      5.17 o
  -6   9   2      164.45      152.75      5.11 o
  -5   9   2        1.14        6.51      4.55 o
  -4   9   2        2.25        1.54      3.01 o
  -3   9   2      416.21      396.26      5.00 o
  -2   9   2        0.50        6.43      3.51 o
  -1   9   2      186.17      208.26      4.84 o
   0   9   2      192.24      208.23      5.41 o
   1   9   2     1315.57     1318.15      9.76 o
   2   9   2       22.86       42.91      5.64 o
   3   9   2        0.74        2.89      4.31 o
   4   9   2      124.86      124.93      7.75 o
   5   9   2      770.37      787.61     10.84 o
   6   9   2      156.28      154.20      7.47 o
   7   9   2       70.53       62.71      8.75 o
   8   9   2      151.50      170.69     11.53 o
  -9  10   2        9.65        6.11      5.07 o
  -8  10   2      129.80      137.24      5.96 o
  -7  10   2      102.19      109.23      5.63 o
  -6  10   2       90.12       93.92      6.09 o
  -5  10   2     1372.78     1354.36     12.80 o
  -4  10   2     1882.02     1938.07     15.31 o
  -3  10   2     1156.09     1209.35      9.72 o
  -2  10   2     1354.12     1374.13     16.14 o
  -1  10   2     1206.39     1375.23      8.36 o
   0  10   2     1715.30     1768.43     13.13 o
   1  10   2     1342.48     1376.68     16.82 o
   2  10   2      115.58      124.96      7.26 o
   3  10   2       96.55      106.75      5.55 o
   4  10   2       86.78       86.08      7.06 o
   5  10   2       23.69       35.10      6.95 o
   6  10   2      321.47      307.52      8.31 o
   7  10   2      361.54      329.40     12.22 o
   8  10   2      286.58      285.60     14.66 o
  -9  11   2      129.46      103.86      6.00 o
  -8  11   2      115.08      108.85      5.57 o
  -7  11   2        0.85       -3.40      4.86 o
  -6  11   2       12.92       13.63      5.84 o
  -5  11   2        4.50        3.81      6.26 o
  -4  11   2      241.64      238.04      6.68 o
  -3  11   2      142.42      147.86      6.06 o
  -2  11   2       74.71       75.84      4.98 o
  -1  11   2      102.18       91.00      5.35 o
   0  11   2       71.18       83.80      4.52 o
   1  11   2       68.48       73.94      5.10 o
   2  11   2        9.23        0.05      5.18 o
   3  11   2      163.52      159.26      6.23 o
   4  11   2       11.37       15.75      7.72 o
   5  11   2       45.50       48.37      8.10 o
   6  11   2       40.42       26.82      8.09 o
   7  11   2        0.53       -0.06      9.41 o
  -8  12   2       98.15       82.78      5.46 o
  -7  12   2       35.13       35.04      5.73 o
  -6  12   2       46.89       42.46      6.42 o
  -5  12   2       34.07       35.07      6.46 o
  -4  12   2      449.12      473.11      9.67 o
  -3  12   2      321.16      322.17      7.29 o
  -2  12   2      195.83      198.26      7.40 o
  -1  12   2     1200.51     1212.72     13.79 o
   0  12   2     1140.88     1096.20     21.17 o
   1  12   2      733.50      703.09     12.10 o
   2  12   2       25.01       38.05      5.05 o
   3  12   2        1.96        5.28      7.28 o
   4  12   2      239.17      241.14      9.15 o
   5  12   2      159.96      156.11      8.65 o
   6  12   2      161.15      165.26      9.16 o
  -8  13   2       13.54        7.73      5.23 o
  -7  13   2      106.52      103.38      7.23 o
  -6  13   2        9.59        8.74      6.25 o
  -5  13   2      249.15      254.65      8.46 o
  -4  13   2       94.40       84.38      7.17 o
  -3  13   2       40.26       31.39      7.66 o
  -2  13   2        1.06       -1.96      7.24 o
  -1  13   2       48.62       50.54      6.29 o
   0  13   2        1.10        3.05      5.14 o
   1  13   2        5.39       13.33      5.01 o
   2  13   2      160.75      183.80      6.42 o
   3  13   2       36.39       41.52      6.41 o
   4  13   2       31.20       36.71      7.63 o
   5  13   2       14.14       14.82      7.67 o
   6  13   2        3.50        3.28      9.04 o
  -7  14   2       19.42        7.53      6.45 o
  -6  14   2      277.95      293.15      9.10 o
  -5  14   2       30.10       27.36      6.76 o
  -4  14   2       33.32       31.03      6.65 o
  -3  14   2       31.49       36.05      7.58 o
  -2  14   2      187.80      175.09      9.13 o
  -1  14   2        1.04       -5.44      6.96 o
   0  14   2        4.32        3.83      5.84 o
   1  14   2       31.66       26.49      5.22 o
   2  14   2      209.82      197.95      6.96 o
   3  14   2      163.77      171.23      8.22 o
   4  14   2      128.41      106.26      7.04 o
   5  14   2      135.74      142.01      8.74 o
  -6  15   2       55.05       56.72      7.27 o
  -5  15   2        3.18        2.15      6.69 o
  -4  15   2       92.76       96.88      8.91 o
  -3  15   2       20.81       22.27      7.91 o
  -2  15   2       14.10       24.28      7.67 o
  -1  15   2        0.27       -2.58      7.21 o
   0  15   2       37.69       32.23      7.41 o
   1  15   2        2.03       -2.64      5.82 o
   2  15   2       14.88       12.67      6.06 o
   3  15   2        3.71        2.12      6.80 o
   4  15   2        0.20        2.90      7.10 o
  -5  16   2      120.77      104.29     10.94 o
  -4  16   2      330.42      318.84     18.33 o
  -3  16   2      440.37      427.50     12.18 o
  -2  16   2       60.59       58.85      8.16 o
  -1  16   2       32.49       22.68      7.39 o
   0  16   2      206.94      240.16      9.82 o
   1  16   2      355.38      317.31     18.76 o
   2  16   2       92.92       54.68      9.01 o
  -3  17   2        2.22        3.66      8.19 o
  -2  17   2        0.25       -4.38      7.65 o
  -1  17   2        1.59        0.47      7.56 o
   0  17   2        6.15        4.28      7.20 o
  -2 -17   3      450.48      495.24     13.61 o
  -1 -17   3      173.80      179.18      8.74 o
   0 -17   3       85.19       76.89      8.53 o
   1 -17   3       15.08        6.55      6.85 o
   2 -17   3       44.57       29.22      7.07 o
   3 -17   3      102.44      103.66      7.81 o
  -4 -16   3       26.71       24.96      9.87 o
  -3 -16   3       24.09       28.15      8.85 o
  -2 -16   3       33.37       27.59      6.73 o
  -1 -16   3        0.39        2.08      6.77 o
   0 -16   3      114.14      103.32      7.94 o
   1 -16   3       21.82       20.16      6.62 o
   2 -16   3       14.90       10.65      6.78 o
   3 -16   3        5.78       -5.41      6.10 o
   4 -16   3       21.08       23.74      6.31 o
   5 -16   3        7.26        2.47      6.13 o
  -5 -15   3        5.82        2.75      8.39 o
  -4 -15   3      129.33      117.75      8.93 o
  -3 -15   3       47.35       50.18      6.65 o
  -2 -15   3      332.06      340.79      9.34 o
  -1 -15   3      189.19      181.41      8.27 o
   0 -15   3      132.60      119.41      7.96 o
   1 -15   3      149.05      139.59      8.97 o
   2 -15   3      349.39      379.08      8.85 o
   3 -15   3      173.51      155.00      7.31 o
   4 -15   3      131.10      146.48      7.15 o
   5 -15   3      195.98      194.29      6.97 o
   6 -15   3      278.48      280.90     16.04 o
  -6 -14   3        1.51       14.17      8.80 o
  -5 -14   3       29.32       29.73      8.81 o
  -4 -14   3      130.52      144.10      7.29 o
  -3 -14   3      117.11      117.63      6.07 o
  -2 -14   3       38.27       31.00      5.48 o
  -1 -14   3      284.92      280.22      7.71 o
   0 -14   3      120.51      139.05      8.16 o
   1 -14   3      471.52      417.97     21.61 o
   2 -14   3       79.23       74.37      6.62 o
   3 -14   3        0.38        3.54      6.64 o
   4 -14   3        2.16        3.48      5.91 o
   5 -14   3      195.58      182.06      6.92 o
   6 -14   3       61.63       72.79      6.16 o
   7 -14   3        0.18        1.86      8.14 o
  -7 -13   3      133.15      139.07     10.17 o
  -6 -13   3        1.43        4.26      8.67 o
  -5 -13   3        4.79       -0.74      9.65 o
  -4 -13   3      218.93      210.47      8.66 o
  -3 -13   3      197.95      192.08      6.50 o
  -2 -13   3       28.16       36.80      5.37 o
  -1 -13   3      885.84      896.59     12.76 o
   0 -13   3      666.70      643.01     18.21 o
   1 -13   3      204.80      172.37      8.17 o
   2 -13   3        1.90        0.75      5.88 o
   3 -13   3        3.58       -2.32      5.74 o
   4 -13   3        1.88        0.04      5.75 o
   5 -13   3        8.64        6.36      5.40 o
   6 -13   3      368.00      399.38      7.84 o
   7 -13   3      161.60      149.64      7.57 o
  -7 -12   3        8.75        9.66      8.93 o
  -6 -12   3        1.60        0.49      8.93 o
  -5 -12   3       11.34       10.27      8.75 o
  -4 -12   3      122.34      117.04      5.90 o
  -3 -12   3      659.59      646.58      9.68 o
  -2 -12   3        1.56        3.94      5.19 o
  -1 -12   3       14.20       13.99      5.07 o
   0 -12   3       11.46        6.46      4.65 o
   1 -12   3      170.30      172.70      6.52 o
   2 -12   3       16.44       12.38      5.59 o
   3 -12   3      204.42      202.43      6.85 o
   4 -12   3      206.98      234.52      9.54 o
   5 -12   3      218.86      220.48      5.83 o
   6 -12   3      314.05      329.05      6.55 o
   7 -12   3       13.25        6.67      5.80 o
   8 -12   3        2.77        6.83      5.07 o
  -8 -11   3       29.20       29.50      9.28 o
  -7 -11   3      280.73      301.60     11.19 o
  -6 -11   3      591.56      594.16     12.39 o
  -5 -11   3       82.38       74.91     11.13 o
  -4 -11   3      603.38      618.66      9.51 o
  -3 -11   3     1266.93     1267.96     25.34 o
  -2 -11   3      363.68      389.83     10.79 o
  -1 -11   3        6.96       11.52      4.69 o
   0 -11   3      440.56      426.74      7.70 o
   1 -11   3       10.88        7.79      3.69 o
   2 -11   3      611.54      610.76      7.75 o
   3 -11   3      272.07      269.03      6.98 o
   4 -11   3      165.26      166.82      6.68 o
   5 -11   3       46.58       46.66      4.83 o
   6 -11   3      168.49      150.64      5.44 o
   7 -11   3        8.10        7.58      4.93 o
   8 -11   3        3.33        3.90      4.85 o
  -8 -10   3      125.14      149.42     10.07 o
  -7 -10   3      395.30      421.45     11.75 o
  -6 -10   3      551.00      533.60     12.10 o
  -5 -10   3      378.60      347.55      8.50 o
  -4 -10   3        0.61        1.35      5.68 o
  -3 -10   3       35.19       33.75      5.71 o
  -2 -10   3        6.57        5.24      5.19 o
  -1 -10   3      450.55      428.60      8.57 o
   0 -10   3       11.86       14.42      4.03 o
   1 -10   3      160.16      169.31      4.53 o
   2 -10   3      363.87      343.43      6.39 o
   3 -10   3      303.16      299.88      5.67 o
   4 -10   3      243.01      213.32      5.48 o
   5 -10   3       11.72       17.74      4.64 o
   6 -10   3       10.32        9.35      4.53 o
   7 -10   3      118.14      128.88      7.50 o
   8 -10   3       21.56       20.54      4.85 o
   9 -10   3       31.13       27.37      6.30 o
  -9  -9   3        4.21       -3.16      8.92 o
  -8  -9   3       12.95       17.42      9.00 o
  -7  -9   3      338.51      376.26     17.01 o
  -6  -9   3      434.15      439.42     11.70 o
  -5  -9   3      283.86      275.57     11.13 o
  -4  -9   3      304.30      296.71      7.36 o
  -3  -9   3     1032.44     1067.89     14.78 o
  -2  -9   3        1.11        4.34      4.65 o
  -1  -9   3      301.12      298.56      5.94 o
   0  -9   3     2967.37     3041.27     12.13 o
   1  -9   3     1702.89     1768.39      8.41 o
   2  -9   3      472.01      469.09      7.08 o
   3  -9   3      252.52      242.55      4.60 o
   4  -9   3      470.94      432.80      5.33 o
   5  -9   3     1147.51     1199.55     12.16 o
   6  -9   3     2227.79     2282.04     31.12 o
   7  -9   3      115.84      113.19      5.47 o
   8  -9   3        9.70        1.35      4.95 o
   9  -9   3       20.22       22.38      6.26 o
  -9  -8   3        5.61       -3.41      8.84 o
  -8  -8   3       61.89       55.84      9.19 o
  -7  -8   3      170.34      175.78     10.03 o
  -6  -8   3       86.54      107.67     11.39 o
  -5  -8   3      637.90      685.69     20.53 o
  -4  -8   3      591.45      546.76     10.46 o
  -3  -8   3      229.34      202.49      5.89 o
  -2  -8   3      623.46      655.00      7.77 o
  -1  -8   3       59.22       56.37      4.89 o
   0  -8   3      233.82      249.81      6.25 o
   1  -8   3       97.62       91.33      3.57 o
   2  -8   3      586.80      672.81      7.91 o
   3  -8   3       67.92       73.42      3.44 o
   4  -8   3        0.92        2.09      3.28 o
   5  -8   3       50.36       54.71      4.17 o
   6  -8   3       44.32       44.02      4.21 o
   7  -8   3       14.70       24.00      5.24 o
   8  -8   3        1.09        0.23      4.47 o
   9  -8   3       12.68        9.09      5.89 o
 -10  -7   3      106.07       93.00      9.28 o
  -9  -7   3      120.47      131.36      7.59 o
  -8  -7   3      135.90      134.03      9.50 o
  -7  -7   3      561.12      587.83     18.72 o
  -6  -7   3      456.50      466.76     10.94 o
  -5  -7   3      137.76      140.21     10.32 o
  -4  -7   3      255.88      230.70      8.48 o
  -3  -7   3      145.69      111.92      5.10 o
  -2  -7   3      942.46      934.70     10.72 o
  -1  -7   3     4021.83     4177.87     18.53 o
   0  -7   3     4155.33     4425.29     25.69 o
   1  -7   3      505.94      472.16      6.74 o
   2  -7   3     1143.00     1047.39     10.96 o
   3  -7   3      813.77      811.34      7.43 o
   4  -7   3        7.02       15.36      3.14 o
   5  -7   3      207.99      206.49      7.07 o
   6  -7   3      164.77      163.01      4.55 o
   7  -7   3      218.01      213.46      6.04 o
   8  -7   3       10.20       10.82      5.77 o
   9  -7   3       17.71       26.24      7.34 o
  10  -7   3      134.27      126.03      8.57 o
 -10  -6   3       36.94       46.21      8.77 o
  -9  -6   3       20.69       23.51      6.75 o
  -8  -6   3       53.85       47.86      8.71 o
  -7  -6   3       32.55       36.22      8.87 o
  -6  -6   3       26.03       33.68     10.43 o
  -5  -6   3       12.41       29.28      9.29 o
  -4  -6   3      453.07      473.41     13.38 o
  -3  -6   3       51.50       37.73      7.61 o
  -2  -6   3      358.99      392.00      6.59 o
  -1  -6   3      386.15      440.81      9.12 o
   0  -6   3      138.15      215.39      3.60 o
   1  -6   3      399.26      527.81     13.47 o
   2  -6   3        2.50        3.55      3.70 o
   3  -6   3     2055.22     2075.11      9.95 o
   4  -6   3     1812.65     1810.74     16.57 o
   5  -6   3      716.15      709.43     10.93 o
   6  -6   3      200.10      224.03      5.40 o
   7  -6   3      205.59      182.63      7.36 o
   8  -6   3       29.48       47.44      8.53 o
   9  -6   3       32.69       22.06      6.50 o
  10  -6   3       27.81       29.35      9.64 o
 -10  -5   3      154.78      152.25     11.69 o
  -9  -5   3       52.25       45.59      6.55 o
  -8  -5   3        2.01       -2.91      6.45 o
  -7  -5   3       82.76       59.97      8.75 o
  -6  -5   3       54.10       57.41      8.18 o
  -5  -5   3      465.02      419.89      9.18 o
  -4  -5   3       35.12       34.30      7.42 o
  -3  -5   3     2746.89     2649.13     32.36 o
  -2  -5   3     2427.81     2428.98     28.80 o
  -1  -5   3     3142.42     3276.83     17.66 o
   0  -5   3     4556.68     4575.53     27.13 o
   1  -5   3     3205.65     3262.14     20.06 o
   2  -5   3        2.47       22.07      2.48 o
   3  -5   3      521.87      505.10      8.79 o
   4  -5   3      972.70      900.18     23.54 o
   5  -5   3        2.08        3.61      2.56 o
   6  -5   3      612.44      580.75     10.30 o
   7  -5   3       55.89       46.09      6.14 o
   8  -5   3      292.42      297.13     13.06 o
   9  -5   3      298.04      334.69     15.20 o
  10  -5   3      475.81      528.54     14.97 o
 -10  -4   3      152.78      165.45      9.38 o
  -9  -4   3      188.95      178.46      9.46 o
  -8  -4   3      101.80       88.80      7.34 o
  -7  -4   3       91.81       82.07      5.29 o
  -6  -4   3       71.27       73.85     12.14 o
  -5  -4   3        0.76        0.13      6.81 o
  -4  -4   3        2.72       20.18      7.62 o
  -3  -4   3       59.73       64.24      7.45 o
  -2  -4   3      226.17      253.43      3.88 o
  -1  -4   3       13.21       40.38      2.03 o
   0  -4   3        7.47       20.48      2.09 o
   1  -4   3     1361.93     1292.55     13.30 o
   2  -4   3      765.79      690.05     15.98 o
   3  -4   3      197.57      200.55      6.39 o
   4  -4   3       28.83       25.40      2.53 o
   5  -4   3      230.62      233.23      4.27 o
   6  -4   3        6.29        6.48      3.72 o
   7  -4   3        0.78       -4.06      4.06 o
   8  -4   3      194.01      195.82      8.47 o
   9  -4   3        6.24        9.48      6.40 o
  10  -4   3        1.62       12.76      8.39 o
 -11  -3   3       50.28       53.82      8.23 o
 -10  -3   3      135.23      155.24     16.24 o
  -9  -3   3     1016.88      983.65     26.56 o
  -8  -3   3      253.40      239.87      7.38 o
  -7  -3   3      565.87      560.66      7.13 o
  -6  -3   3       63.75       54.98      4.84 o
  -5  -3   3      551.34      549.04     11.11 o
  -4  -3   3     3250.17     3357.50     22.46 o
  -3  -3   3     3238.78     3316.10     73.85 o
  -2  -3   3      284.26      301.57      3.04 o
  -1  -3   3     2809.87     3166.70     34.25 o
   0  -3   3     2032.12     2203.48     33.29 o
   1  -3   3      926.80     1103.88      8.04 o
   2  -3   3      959.38      894.33     12.97 o
   3  -3   3      552.40      501.98      7.38 o
   4  -3   3     1097.82     1027.74     16.78 o
   5  -3   3       32.37       29.55      3.41 o
   6  -3   3       72.35       76.88      3.93 o
   7  -3   3     1260.66     1272.32     25.24 o
   8  -3   3      207.89      218.97      7.90 o
   9  -3   3        1.28       -6.22      6.68 o
  10  -3   3      114.63      135.44      9.79 o
 -11  -2   3       21.52       20.04      7.51 o
 -10  -2   3       40.79       38.61      6.37 o
  -9  -2   3       13.73       17.94      7.42 o
  -8  -2   3      209.63      202.86      5.91 o
  -7  -2   3        6.66        8.62      4.51 o
  -6  -2   3        5.04       11.95      4.85 o
  -5  -2   3       52.36       48.94      4.14 o
  -4  -2   3     2866.06     2935.50     21.59 o
  -3  -2   3       11.40        3.61      1.58 o
  -2  -2   3      927.62     1075.31     22.18 o
  -1  -2   3      203.14      134.09      3.76 o
   0  -2   3      405.66      555.69      5.70 o
   1  -2   3     1708.03     1885.57     13.03 o
   2  -2   3      211.64      181.70      2.46 o
   3  -2   3      286.79      254.05      3.95 o
   4  -2   3      132.17      137.01      3.63 o
   5  -2   3      280.81      244.53      4.32 o
   6  -2   3       14.31       11.65      3.30 o
   7  -2   3        2.02        0.16      5.17 o
   8  -2   3       40.43       29.20      5.91 o
   9  -2   3       16.51       12.97      6.78 o
  10  -2   3        2.56        2.64      8.80 o
 -11  -1   3      149.35      157.24      8.44 o
 -10  -1   3       85.86       75.97      6.42 o
  -9  -1   3      351.88      349.39     13.58 o
  -8  -1   3      505.94      511.63      9.80 o
  -7  -1   3      481.26      453.05      7.40 o
  -6  -1   3       89.00       79.06      5.47 o
  -5  -1   3      164.17      147.82      4.45 o
  -4  -1   3      141.03      133.22      4.51 o
  -3  -1   3     6237.99     6142.27     32.52 o
  -2  -1   3      148.12      157.66      3.55 o
  -1  -1   3      465.75      521.38      5.25 o
   0  -1   3      205.95      237.37      2.88 o
   1  -1   3     2163.19     2437.62     32.18 o
   2  -1   3      263.82      287.47      5.81 o
   3  -1   3      406.07      428.98      8.01 o
   4  -1   3      782.14      663.51      8.20 o
   5  -1   3      171.89      164.39      4.94 o
   6  -1   3       32.28       32.87      3.19 o
   7  -1   3      402.50      391.58      8.15 o
   8  -1   3      124.52      123.78      6.60 o
   9  -1   3        3.75        7.14      6.75 o
  10  -1   3       21.04       18.09      8.62 o
 -11   0   3       24.90       25.01      7.24 o
 -10   0   3       32.02       21.48      5.97 o
  -9   0   3      197.81      178.17      8.73 o
  -8   0   3      169.29      172.89      6.31 o
  -7   0   3       13.19        6.97      3.26 o
  -6   0   3      361.80      343.32      4.85 o
  -5   0   3      226.11      237.74      5.36 o
  -4   0   3     3596.64     3384.79     45.34 o
  -3   0   3     1901.12     1988.95     13.01 o
  -2   0   3     1884.62     2098.77     20.42 o
  -1   0   3     5994.73     7282.91     82.75 o
   0   0   3     9066.24    10103.88     80.79 o
   1   0   3    10050.62    10457.41    165.10 o
   2   0   3        2.78        1.96      1.10 o
   3   0   3        0.60        2.00      1.16 o
   4   0   3        5.21       11.81      1.32 o
   5   0   3      712.20      665.32     20.14 o
   6   0   3      529.53      583.42      9.65 o
   7   0   3       70.87       75.39      6.25 o
   8   0   3       11.25       10.85      5.89 o
   9   0   3       16.34       13.52      7.00 o
  10   0   3        7.83        2.08      8.30 o
 -11   1   3      161.11      152.85     11.67 o
 -10   1   3      108.61      114.31      6.35 o
  -9   1   3       84.83       90.41      5.34 o
  -8   1   3        4.38        1.83      3.12 o
  -7   1   3      170.17      188.75      3.80 o
  -6   1   3      777.77      760.93      6.31 o
  -5   1   3     5198.47     5223.40     14.12 o
  -4   1   3     8235.80     8252.81     23.08 o
  -3   1   3    10427.80    11116.13     63.92 o
  -2   1   3     1950.56     2354.80     17.47 o
  -1   1   3       96.83      241.40      4.49 o
   0   1   3     8019.30     8814.63     62.77 o
   1   1   3    41826.41    41875.99    438.43 o
   2   1   3        5.77        7.25      1.11 o
   3   1   3      598.30      689.78     10.45 o
   4   1   3     2541.01     2473.90     24.26 o
   5   1   3     3841.59     3882.26     15.58 o
   6   1   3      291.61      300.31      7.26 o
   7   1   3      607.27      622.30     10.72 o
   8   1   3      167.27      192.31      6.41 o
   9   1   3      105.70      109.37      7.90 o
  10   1   3        7.99       19.53      7.21 o
 -11   2   3        2.43       -2.03      8.32 o
 -10   2   3        1.02       -1.35      5.71 o
  -9   2   3        1.20       -4.93      4.93 o
  -8   2   3        1.87        5.29      3.08 o
  -7   2   3       27.31       28.77      3.14 o
  -6   2   3       16.34       20.86      2.43 o
  -5   2   3     1018.63     1016.05      4.97 o
  -4   2   3     1467.54     1477.95      9.88 o
  -3   2   3     3178.99     3348.54     25.54 o
  -2   2   3     1656.31     1870.63     18.00 o
  -1   2   3      334.22      444.13      5.96 o
   0   2   3      181.10      124.11      4.12 o
   1   2   3        7.51       10.56      1.34 o
   2   2   3      123.87      147.53      5.98 o
   3   2   3     1121.59     1196.10     14.53 o
   4   2   3      639.21      597.38      6.51 o
   5   2   3      168.04      143.75      5.26 o
   6   2   3      161.61      169.43      5.76 o
   7   2   3        0.37        8.15      5.59 o
   8   2   3      267.24      278.05      8.78 o
   9   2   3       19.47       16.39      7.20 o
  10   2   3       29.76       23.81      7.52 o
 -11   3   3        9.65        3.56     11.50 o
 -10   3   3      546.19      568.79     14.11 o
  -9   3   3      483.89      485.52      8.43 o
  -8   3   3      126.58      134.99      3.53 o
  -7   3   3       21.82       16.24      2.59 o
  -6   3   3      624.77      580.52      4.11 o
  -5   3   3      461.67      415.31      4.28 o
  -4   3   3     2705.24     2961.96     14.35 o
  -3   3   3       10.23       20.71      1.47 o
  -2   3   3     1205.58     1150.19     11.76 o
  -1   3   3      159.87      154.25      3.03 o
   0   3   3        7.24       18.60      1.78 o
   1   3   3     1678.35     1735.23     18.90 o
   2   3   3      321.27      402.82      4.76 o
   3   3   3      577.84      511.21      8.82 o
   4   3   3      359.88      360.63      7.78 o
   5   3   3      278.18      250.01      5.94 o
   6   3   3      231.67      241.07      7.18 o
   7   3   3      364.12      368.13      7.30 o
   8   3   3      336.96      335.94     10.60 o
   9   3   3       82.26       79.23      9.39 o
  10   3   3       54.09       61.15      7.89 o
 -11   4   3       18.80       15.35     11.29 o
 -10   4   3       44.30       57.66     10.86 o
  -9   4   3      266.84      261.21      6.08 o
  -8   4   3       28.65       31.91      4.07 o
  -7   4   3      101.54       97.92      3.13 o
  -6   4   3        8.16        8.87      2.51 o
  -5   4   3        1.74        2.34      2.18 o
  -4   4   3      746.20      815.55      5.94 o
  -3   4   3      378.83      444.84      5.01 o
  -2   4   3      200.59      186.34      2.18 o
  -1   4   3        1.28        4.82      1.68 o
   0   4   3       10.57       19.99      3.45 o
   1   4   3     4386.04     4301.20     12.42 o
   2   4   3     1071.10     1310.40     12.66 o
   3   4   3      125.78      122.61      4.22 o
   4   4   3       42.16       22.31      4.51 o
   5   4   3      127.97      114.49      5.65 o
   6   4   3       32.60       37.80      5.84 o
   7   4   3      227.97      220.35      6.88 o
   8   4   3       22.41       13.59      8.04 o
   9   4   3        3.05        8.76      8.92 o
 -11   5   3       22.58       24.24     10.61 o
 -10   5   3      108.80      124.59      8.89 o
  -9   5   3      130.86      146.08      6.26 o
  -8   5   3      176.30      194.28      6.03 o
  -7   5   3      259.42      236.51      3.53 o
  -6   5   3      835.09      808.52      6.16 o
  -5   5   3      409.02      440.37      3.84 o
  -4   5   3      128.38      117.80      1.89 o
  -3   5   3     1226.66     1172.72      8.85 o
  -2   5   3      191.93      252.19      5.08 o
  -1   5   3     3860.61     3741.28     41.89 o
   0   5   3     2069.99     2021.31     13.45 o
   1   5   3     4880.62     5164.52     39.44 o
   2   5   3      781.16      867.18      8.87 o
   3   5   3      642.53      619.75      8.22 o
   4   5   3      787.39      754.28      8.10 o
   5   5   3     1329.62     1363.25     13.11 o
   6   5   3      181.43      151.57      6.43 o
   7   5   3       51.64       48.28      6.06 o
   8   5   3      134.79      136.71      9.01 o
   9   5   3       42.02       38.17      8.27 o
 -10   6   3       17.86       20.39      8.32 o
  -9   6   3      276.86      268.99      7.25 o
  -8   6   3        9.91        6.50      4.67 o
  -7   6   3      216.46      232.60      4.16 o
  -6   6   3        6.84        2.32      2.80 o
  -5   6   3        1.27        1.93      2.66 o
  -4   6   3       21.94       25.98      2.67 o
  -3   6   3       66.31       73.66      2.98 o
  -2   6   3      481.24      522.34      5.54 o
  -1   6   3      994.86     1127.87     14.80 o
   0   6   3     1220.77     1394.10      7.59 o
   1   6   3       53.28       76.78      7.88 o
   2   6   3       68.57       52.90      3.63 o
   3   6   3       81.22       81.25      3.67 o
   4   6   3       78.43       71.96      5.87 o
   5   6   3      214.88      194.91      7.08 o
   6   6   3      754.87      755.40     10.77 o
   7   6   3      116.50      131.23      7.19 o
   8   6   3        7.08        4.27      9.39 o
   9   6   3        6.60        8.98      9.62 o
 -10   7   3       96.03       93.59      7.47 o
  -9   7   3      242.89      266.60      7.43 o
  -8   7   3      183.68      177.05      8.55 o
  -7   7   3      473.53      475.90      6.21 o
  -6   7   3       93.65       90.82      3.88 o
  -5   7   3      388.22      388.62      5.02 o
  -4   7   3      258.83      235.00      3.66 o
  -3   7   3       34.01       33.15      3.04 o
  -2   7   3     2078.22     1943.45     13.30 o
  -1   7   3      727.04      590.10      6.10 o
   0   7   3      784.11      794.19      8.46 o
   1   7   3     2357.79     2548.08     14.79 o
   2   7   3     1601.12     1617.31     12.88 o
   3   7   3      106.73      105.65      4.02 o
   4   7   3       57.17       50.06      6.19 o
   5   7   3        2.17        7.77      6.44 o
   6   7   3      122.72      127.83      7.32 o
   7   7   3       34.13       13.05      9.46 o
   8   7   3        2.26       -5.39     15.20 o
   9   7   3      123.32      123.52     11.00 o
 -10   8   3       23.43       16.79      6.65 o
  -9   8   3       62.93       73.77      5.47 o
  -8   8   3      133.73      143.24      5.96 o
  -7   8   3       30.65       32.39      4.93 o
  -6   8   3      479.64      453.00      8.32 o
  -5   8   3       39.48       40.20      3.37 o
  -4   8   3        6.38        5.92      3.03 o
  -3   8   3        9.82       10.23      3.05 o
  -2   8   3       84.62      105.77      4.15 o
  -1   8   3       52.60       56.43      4.01 o
   0   8   3     1028.72     1067.21      9.87 o
   1   8   3      252.26      236.98      4.93 o
   2   8   3        1.62        1.16      3.84 o
   3   8   3       24.73       24.67      3.82 o
   4   8   3        0.48       -0.10      6.14 o
   5   8   3        1.05       -1.50      6.48 o
   6   8   3        1.88        2.00      6.59 o
   7   8   3       98.16      108.71     10.22 o
   8   8   3       16.71        6.05      9.88 o
 -10   9   3        9.30        6.24      6.59 o
  -9   9   3      109.81      110.58      6.72 o
  -8   9   3      328.46      345.12      7.56 o
  -7   9   3       91.12       98.82      5.49 o
  -6   9   3      941.35      976.85     13.47 o
  -5   9   3       47.88       38.34      6.99 o
  -4   9   3      135.33      153.16      4.02 o
  -3   9   3      719.90      714.66      8.84 o
  -2   9   3     1887.87     1899.75     13.42 o
  -1   9   3     2275.54     2372.29     14.78 o
   0   9   3        9.51       21.72      3.62 o
   1   9   3       51.52       55.17      4.11 o
   2   9   3      589.30      597.53      7.00 o
   3   9   3       58.88       65.96      4.57 o
   4   9   3        1.87       -0.34      6.35 o
   5   9   3      387.93      391.93     11.74 o
   6   9   3      148.76      154.09      7.38 o
   7   9   3      173.36      200.20     11.08 o
   8   9   3      206.80      218.14     11.87 o
  -9  10   3        0.32       -1.97      5.67 o
  -8  10   3       13.91       18.25      5.13 o
  -7  10   3        1.16       -2.96      4.93 o
  -6  10   3      309.51      333.37      8.34 o
  -5  10   3       19.15       22.18      6.16 o
  -4  10   3       10.05       16.74      6.23 o
  -3  10   3      312.54      342.11      6.17 o
  -2  10   3      453.70      473.94      9.59 o
  -1  10   3       40.68       55.67      4.85 o
   0  10   3       44.98       40.79      4.15 o
   1  10   3       84.86       80.19      4.81 o
   2  10   3       91.02       66.95      5.42 o
   3  10   3       21.14       16.57      6.27 o
   4  10   3      249.07      247.98      7.76 o
   5  10   3      193.53      182.11      7.54 o
   6  10   3      169.46      149.10      9.73 o
   7  10   3       20.75       16.64      9.38 o
  -9  11   3      187.51      186.47      7.28 o
  -8  11   3      345.70      353.34      7.48 o
  -7  11   3       15.81       10.65      5.28 o
  -6  11   3       48.70       55.37      6.43 o
  -5  11   3      331.81      341.18      8.68 o
  -4  11   3      630.00      655.58     15.90 o
  -3  11   3      115.97      122.13      8.30 o
  -2  11   3      992.80      995.17      8.76 o
  -1  11   3     1243.66     1220.60      9.96 o
   0  11   3     1134.16     1096.71     24.77 o
   1  11   3      210.90      196.85      5.27 o
   2  11   3      104.49       98.84      6.48 o
   3  11   3      144.39      140.84      7.76 o
   4  11   3      183.64      171.29      7.45 o
   5  11   3      371.95      385.16      8.71 o
   6  11   3      284.32      337.03     15.44 o
   7  11   3      259.56      258.36     11.67 o
  -8  12   3       11.70       12.93      6.41 o
  -7  12   3       26.81       18.76      5.62 o
  -6  12   3       75.77       75.16      6.82 o
  -5  12   3        1.65       -0.59      6.21 o
  -4  12   3        0.43        2.31      6.49 o
  -3  12   3      541.43      533.76     11.77 o
  -2  12   3      931.07      940.49     13.81 o
  -1  12   3      224.88      230.78      6.53 o
   0  12   3       39.23       45.46      5.44 o
   1  12   3       32.27       20.37      5.03 o
   2  12   3        5.83        6.85      4.75 o
   3  12   3        4.65        4.31      6.73 o
   4  12   3        8.29       15.08      7.31 o
   5  12   3        0.31       -0.92      7.59 o
   6  12   3        3.34        3.26      8.68 o
  -8  13   3       15.95       21.47      6.52 o
  -7  13   3       26.53       24.73      5.74 o
  -6  13   3       11.69       11.97      6.41 o
  -5  13   3       79.45       74.06      7.03 o
  -4  13   3       22.99       18.87      7.52 o
  -3  13   3       12.72       11.45      7.47 o
  -2  13   3      233.08      248.89      9.72 o
  -1  13   3      232.11      238.40      7.59 o
   0  13   3        1.41        0.38      5.16 o
   1  13   3       51.30       56.17      5.21 o
   2  13   3      468.37      467.67      7.99 o
   3  13   3      414.52      419.34      9.43 o
   4  13   3      174.14      202.21      8.63 o
   5  13   3       56.71       58.64     10.33 o
  -7  14   3        4.88        0.45      5.78 o
  -6  14   3        7.53        2.51      6.34 o
  -5  14   3       27.18       37.00      6.72 o
  -4  14   3        0.34       -2.65      7.55 o
  -3  14   3        0.83       -0.11      7.48 o
  -2  14   3       15.74       18.47      7.35 o
  -1  14   3       16.69        6.61      7.11 o
   0  14   3        7.83        2.23      6.83 o
   1  14   3       32.27       26.07      5.36 o
   2  14   3       66.98       66.07      6.35 o
   3  14   3        6.26        8.24      5.89 o
   4  14   3       13.63       19.18      8.27 o
  -6  15   3      216.18      240.69      8.98 o
  -5  15   3      176.46      178.42     16.75 o
  -4  15   3      234.30      236.22     10.15 o
  -3  15   3        4.28        8.74      7.61 o
  -2  15   3      133.32      127.31      9.03 o
  -1  15   3       15.10       14.39      7.31 o
   0  15   3      142.28      148.37      8.82 o
   1  15   3       78.63       74.63      7.67 o
   2  15   3       52.57       38.52      7.09 o
   3  15   3       48.75       56.48      6.41 o
  -4  16   3      100.67      110.41      9.79 o
  -3  16   3       44.57       57.22      8.40 o
  -2  16   3        6.86       13.24      7.82 o
  -1  16   3        9.96       15.91      7.58 o
   0  16   3        2.24        4.47      7.35 o
   1  16   3       10.36        2.96     11.79 o
   2  16   3       10.39       10.58      9.47 o
  -2 -17   4       31.38       45.59      9.60 o
  -1 -17   4        6.53        2.19      6.96 o
   0 -17   4        2.19        4.84      6.96 o
   1 -17   4        0.65        0.04      6.79 o
   2 -17   4        1.23       -3.60      6.82 o
   3 -17   4       17.03       20.93      6.20 o
  -4 -16   4       78.07       83.29     10.78 o
  -3 -16   4       68.65       68.75      9.31 o
  -2 -16   4       84.77       86.54      9.74 o
  -1 -16   4      288.87      311.60      9.58 o
   0 -16   4      353.38      330.65      9.83 o
   1 -16   4      152.79      143.77      9.15 o
   2 -16   4       55.17       51.96      6.57 o
   3 -16   4      137.39      132.58      7.22 o
   4 -16   4       62.21       49.70      6.01 o
   5 -16   4       11.64       13.65      5.73 o
  -5 -15   4       26.65       30.10      8.79 o
  -4 -15   4      149.46      144.73      7.47 o
  -3 -15   4       22.61       25.77      6.41 o
  -2 -15   4       14.43       13.81      5.87 o
  -1 -15   4        0.33       -1.23      6.88 o
   0 -15   4      103.42      118.68      8.09 o
   1 -15   4        5.28       -1.11      7.73 o
   2 -15   4       56.71       49.87      6.65 o
   3 -15   4       11.44       -0.85      6.06 o
   4 -15   4       55.87       48.14      6.05 o
   5 -15   4      108.06       95.88      6.25 o
   6 -15   4      185.20      191.13      9.60 o
  -6 -14   4      131.80      140.61     11.10 o
  -5 -14   4      141.42      146.84      9.95 o
  -4 -14   4      226.30      240.50      8.21 o
  -3 -14   4       33.55       29.37      6.52 o
  -2 -14   4      144.39      146.67      6.00 o
  -1 -14   4      633.90      626.97     11.19 o
   0 -14   4     1992.51     1969.04     29.60 o
   1 -14   4      127.29      137.48      7.54 o
   2 -14   4       16.49       19.26      6.14 o
   3 -14   4      190.13      192.22      7.36 o
   4 -14   4      658.84      646.45     11.36 o
   5 -14   4      107.36       89.65      6.08 o
   6 -14   4      122.52      126.50      7.38 o
  -7 -13   4        9.39       20.03      9.14 o
  -6 -13   4        2.51       -0.62      9.04 o
  -5 -13   4       43.74       36.02      9.03 o
  -4 -13   4       58.33       65.92      8.92 o
  -3 -13   4        0.50        2.40      5.24 o
  -2 -13   4        9.25       10.35      5.07 o
  -1 -13   4      533.61      538.07      9.53 o
   0 -13   4       12.07       13.10      5.95 o
   1 -13   4       12.13        1.33      6.29 o
   2 -13   4       25.90       18.28      6.80 o
   3 -13   4        0.29       -2.53      5.71 o
   4 -13   4       17.87       11.89      5.43 o
   5 -13   4       66.14       51.42      5.76 o
   6 -13   4      129.44      120.06      7.39 o
   7 -13   4       57.59       38.49      6.78 o
  -7 -12   4      218.34      239.60     12.95 o
  -6 -12   4       75.21       73.77      9.72 o
  -5 -12   4        4.58        0.31      9.91 o
  -4 -12   4       22.17       25.44      8.92 o
  -3 -12   4      880.64      886.08     12.19 o
  -2 -12   4      625.80      652.35      9.85 o
  -1 -12   4      276.11      262.88      8.29 o
   0 -12   4       80.20       84.83      4.79 o
   1 -12   4       45.75       39.23      5.28 o
   2 -12   4       26.95       23.69      5.32 o
   3 -12   4      332.53      346.19      7.68 o
   4 -12   4      429.92      455.61     11.52 o
   5 -12   4      176.02      178.51      6.43 o
   6 -12   4      106.14      117.84      7.24 o
   7 -12   4       50.54       40.10      7.19 o
   8 -12   4       15.73       21.01      5.56 o
  -8 -11   4        1.31       -1.29      9.00 o
  -7 -11   4      265.82      291.79     13.38 o
  -6 -11   4        6.51       -1.03      9.17 o
  -5 -11   4      195.56      182.19     10.30 o
  -4 -11   4       10.99        6.84      5.78 o
  -3 -11   4      187.83      179.99      6.99 o
  -2 -11   4      197.46      202.80      6.79 o
  -1 -11   4       75.20       82.44      5.49 o
   0 -11   4       27.29       22.60      4.25 o
   1 -11   4       67.53       58.69      4.05 o
   2 -11   4       13.56        7.95      5.21 o
   3 -11   4        3.45       -1.79      4.31 o
   4 -11   4        7.62       -1.62      4.37 o
   5 -11   4       33.29       27.75      4.60 o
   6 -11   4       25.78       26.28      5.50 o
   7 -11   4       23.49        9.99      4.83 o
   8 -11   4       31.60       36.76      5.26 o
  -9 -10   4      164.33      183.67     10.50 o
  -8 -10   4       72.42       60.99      9.40 o
  -7 -10   4      285.74      293.25     10.98 o
  -6 -10   4      794.01      817.86     18.36 o
  -5 -10   4       82.29       75.22      9.79 o
  -4 -10   4       29.32       29.21      5.62 o
  -3 -10   4      249.59      239.83      7.39 o
  -2 -10   4        2.52        3.44      5.11 o
  -1 -10   4       25.40       27.00      4.82 o
   0 -10   4     1926.70     1966.64     13.75 o
   1 -10   4     2295.30     2435.38     11.91 o
   2 -10   4     2423.90     2391.44     32.02 o
   3 -10   4      617.77      617.57     10.14 o
   4 -10   4      391.97      370.04      5.42 o
   5 -10   4      459.09      471.93     10.90 o
   6 -10   4       90.24      106.02      9.22 o
   7 -10   4       33.71       35.80      4.92 o
   8 -10   4        1.09        1.03      4.99 o
   9 -10   4       29.34       23.87      6.83 o
  -9  -9   4        2.69        8.74      9.00 o
  -8  -9   4      296.11      322.35     11.19 o
  -7  -9   4      869.99      878.89     24.28 o
  -6  -9   4       50.33       57.28      9.75 o
  -5  -9   4       43.62       48.30      9.19 o
  -4  -9   4      515.57      519.42      8.10 o
  -3  -9   4     1029.51      947.80     12.15 o
  -2  -9   4        0.43        5.09      4.92 o
  -1  -9   4       28.06       39.00      4.62 o
   0  -9   4       51.55       53.67      4.21 o
   1  -9   4       72.34       65.78      5.06 o
   2  -9   4      337.75      362.49      7.82 o
   3  -9   4       20.21       14.95      3.51 o
   4  -9   4      704.09      693.41     10.56 o
   5  -9   4      134.73      131.10      4.59 o
   6  -9   4        0.64        1.87      5.42 o
   7  -9   4        8.31        5.54      4.64 o
   8  -9   4        0.19        3.61      6.06 o
   9  -9   4        1.02       -0.26      6.00 o
  -9  -8   4      281.74      275.92      9.09 o
  -8  -8   4       49.43       68.84      9.48 o
  -7  -8   4      496.99      517.12     11.94 o
  -6  -8   4      736.16      679.98     12.25 o
  -5  -8   4     1661.11     1667.33     32.00 o
  -4  -8   4      332.73      326.89      6.68 o
  -3  -8   4      195.89      196.22      5.97 o
  -2  -8   4      131.28      141.76      5.04 o
  -1  -8   4     1838.62     1841.80      9.54 o
   0  -8   4      477.93      457.59      5.54 o
   1  -8   4      449.07      385.53      6.28 o
   2  -8   4       30.83       29.32      2.11 o
   3  -8   4      242.14      234.32      4.22 o
   4  -8   4      350.26      328.10      5.68 o
   5  -8   4       62.80       60.48      4.61 o
   6  -8   4      433.92      412.87      8.84 o
   7  -8   4      117.40      127.28      5.71 o
   8  -8   4       30.06       28.32      5.44 o
   9  -8   4       37.37       39.65      5.61 o
 -10  -7   4        9.58        3.00      8.79 o
  -9  -7   4       19.10       26.27      6.97 o
  -8  -7   4        7.60        9.34      8.85 o
  -7  -7   4       94.64       96.57      9.66 o
  -6  -7   4        0.55        4.84      8.70 o
  -5  -7   4      116.22      123.92      8.95 o
  -4  -7   4        2.36        4.54      3.84 o
  -3  -7   4       67.33       65.94      4.39 o
  -2  -7   4       20.16       16.43      4.03 o
  -1  -7   4      109.48      116.28      4.56 o
   0  -7   4      773.60      850.64      6.70 o
   1  -7   4       15.84       17.12      5.43 o
   2  -7   4        5.91        8.68      1.66 o
   3  -7   4      729.98      635.17      7.61 o
   4  -7   4      290.90      279.81      4.57 o
   5  -7   4      175.15      184.20      6.95 o
   6  -7   4        3.49        5.23      4.54 o
   7  -7   4       12.38        9.29      4.91 o
   8  -7   4        0.72        4.46      7.09 o
   9  -7   4       21.78       22.49      7.32 o
 -10  -6   4       59.66       62.58      8.95 o
  -9  -6   4       77.31       70.72      7.04 o
  -8  -6   4      327.54      292.26      8.62 o
  -7  -6   4      280.09      271.65     10.40 o
  -6  -6   4      521.46      571.51     11.11 o
  -5  -6   4      647.32      605.78     10.49 o
  -4  -6   4      370.32      341.40     11.07 o
  -3  -6   4     1962.15     1993.53     15.45 o
  -2  -6   4     3590.85     3825.73     32.86 o
  -1  -6   4     3827.10     3895.28     17.55 o
   0  -6   4     1124.90     1305.89      5.63 o
   1  -6   4      598.14      596.09     11.43 o
   2  -6   4       26.54       42.88      2.76 o
   3  -6   4     1180.12     1206.00      8.81 o
   4  -6   4       61.26       70.09      3.40 o
   5  -6   4      593.10      555.55     12.18 o
   6  -6   4       15.36       13.24      4.46 o
   7  -6   4      171.51      193.28      8.12 o
   8  -6   4       12.96       11.54      6.47 o
   9  -6   4       77.02       79.21     18.28 o
 -10  -5   4      208.14      210.93      9.97 o
  -9  -5   4        6.71        8.46      6.21 o
  -8  -5   4       35.13       24.60      6.69 o
  -7  -5   4      211.29      199.05      7.72 o
  -6  -5   4       42.11       46.25      8.21 o
  -5  -5   4      201.04      192.55      9.74 o
  -4  -5   4      101.64      104.16      7.61 o
  -3  -5   4       36.42       30.15      3.44 o
  -2  -5   4      130.85      134.78      5.93 o
  -1  -5   4      483.15      435.16      4.48 o
   0  -5   4       22.13       36.01      3.42 o
   1  -5   4     6921.47     6878.41     28.74 o
   2  -5   4      274.60      351.63      6.33 o
   3  -5   4      364.18      347.39      7.35 o
   4  -5   4       85.94       63.35      7.50 o
   5  -5   4       12.87       17.37      2.71 o
   6  -5   4      147.02      135.88      7.16 o
   7  -5   4      375.31      396.40      9.37 o
   8  -5   4       55.79       49.52      8.34 o
   9  -5   4      290.65      305.22     20.70 o
  10  -5   4      248.20      323.61     12.00 o
 -10  -4   4      221.09      268.45     10.08 o
  -9  -4   4        4.21        0.59      6.10 o
  -8  -4   4       15.41       20.26      6.26 o
  -7  -4   4       33.67       35.66      6.34 o
  -6  -4   4      726.16      725.87      9.58 o
  -5  -4   4     1005.03     1020.62     21.43 o
  -4  -4   4       17.39        9.06      2.29 o
  -3  -4   4      376.82      372.70      4.26 o
  -2  -4   4       18.43       41.31      2.30 o
  -1  -4   4     2504.67     2614.09     20.53 o
   0  -4   4      127.75      150.38      3.20 o
   1  -4   4     3813.07     3901.14     19.18 o
   2  -4   4     2174.83     1948.36     13.85 o
   3  -4   4      446.68      388.68      8.60 o
   4  -4   4      822.28      769.98      7.90 o
   5  -4   4      654.46      655.30      6.91 o
   6  -4   4      954.38      945.45     16.56 o
   7  -4   4      456.26      445.62      9.37 o
   8  -4   4      235.56      242.87      8.19 o
   9  -4   4       60.60       53.16      9.05 o
  10  -4   4      113.15      137.58     15.21 o
 -11  -3   4       29.76       39.89      9.66 o
 -10  -3   4      304.61      323.73     11.92 o
  -9  -3   4        3.37        5.29      5.82 o
  -8  -3   4      112.12      121.88      6.56 o
  -7  -3   4        1.12        4.90      4.88 o
  -6  -3   4      438.79      460.71      9.01 o
  -5  -3   4        9.67       11.29      3.42 o
  -4  -3   4      663.34      716.81     10.56 o
  -3  -3   4     3367.93     3594.14     29.70 o
  -2  -3   4        1.32        1.73      3.01 o
  -1  -3   4        1.62        4.35      1.53 o
   0  -3   4      322.65      379.69      3.87 o
   1  -3   4       60.59       71.26      2.46 o
   2  -3   4     1913.83     1905.48     21.92 o
   3  -3   4     1909.37     1925.54     28.39 o
   4  -3   4      321.11      330.30      6.25 o
   5  -3   4       87.86       95.98      3.75 o
   6  -3   4        3.03        6.79      3.61 o
   7  -3   4       40.62       46.31      6.81 o
   8  -3   4      155.59      173.37      9.07 o
   9  -3   4        0.89        3.64      8.35 o
  10  -3   4       25.97       31.29      8.98 o
 -11  -2   4      142.57      155.07     10.93 o
 -10  -2   4      440.12      450.94     10.33 o
  -9  -2   4       24.29       17.56      4.92 o
  -8  -2   4      206.35      209.76      8.55 o
  -7  -2   4     1017.34     1006.02      8.10 o
  -6  -2   4      103.38       92.75      4.38 o
  -5  -2   4      130.97      139.92      4.17 o
  -4  -2   4        8.26       34.37      7.69 o
  -3  -2   4      122.01      116.81      5.93 o
  -2  -2   4     1290.68     1468.29     17.30 o
  -1  -2   4       92.00       40.46      1.46 o
   0  -2   4      939.43      855.39      9.05 o
   1  -2   4     6364.92     6074.67     33.68 o
   2  -2   4     1487.69     1484.87     18.79 o
   3  -2   4     2528.88     2408.01      9.59 o
   4  -2   4      147.09       95.42      3.64 o
   5  -2   4      188.40      184.09      4.00 o
   6  -2   4        0.81        2.71      3.27 o
   7  -2   4      602.53      617.96      8.19 o
   8  -2   4      149.52      163.77      6.82 o
   9  -2   4       28.35       29.61      8.76 o
  10  -2   4       53.83       56.71      9.70 o
 -11  -1   4        0.26       -1.43      6.96 o
 -10  -1   4      322.80      314.37      9.27 o
  -9  -1   4       38.80       37.12      5.87 o
  -8  -1   4      679.89      671.25     13.90 o
  -7  -1   4       11.02        4.91      4.46 o
  -6  -1   4        0.38       -2.58      3.78 o
  -5  -1   4      635.81      563.18      5.73 o
  -4  -1   4      165.44      217.51      5.39 o
  -3  -1   4      326.57      301.19      5.16 o
  -2  -1   4     5525.07     5920.86     30.56 o
  -1  -1   4      668.64      704.55      7.03 o
   0  -1   4     7091.30     7552.68     62.22 o
   1  -1   4     1600.03     1634.55     11.95 o
   2  -1   4     2563.10     2340.53      7.29 o
   3  -1   4        0.81        1.99      1.28 o
   4  -1   4      240.83      270.23      6.73 o
   5  -1   4      711.14      639.73      8.42 o
   6  -1   4      211.39      203.47      6.09 o
   7  -1   4       21.72       19.29      5.64 o
   8  -1   4       45.85       49.30      7.80 o
   9  -1   4        5.79       10.73      6.96 o
  10  -1   4        2.77       -1.93      8.63 o
 -11   0   4      124.61      127.61      9.49 o
 -10   0   4      201.65      199.56      8.40 o
  -9   0   4      349.03      358.96      8.08 o
  -8   0   4      151.24      149.73      6.56 o
  -7   0   4      176.06      163.06      4.13 o
  -6   0   4      257.05      252.99      4.21 o
  -5   0   4     4166.47     4248.70     15.50 o
  -4   0   4     6864.88     6898.99     18.68 o
  -3   0   4     1489.56     1697.24     12.74 o
  -2   0   4     2587.76     2634.17     25.40 o
  -1   0   4      417.85      455.15      6.63 o
   0   0   4      309.88      381.35      7.67 o
   1   0   4     2816.07     2666.73     16.60 o
   2   0   4      965.97      993.55      3.83 o
   3   0   4       32.12       21.21      2.73 o
   4   0   4     2261.17     2078.62     55.22 o
   5   0   4      261.89      214.92     17.82 o
   6   0   4       74.83       76.82      7.07 o
   7   0   4      686.03      704.21      9.20 o
   8   0   4      134.71      132.36      8.14 o
   9   0   4       18.72       17.89      7.22 o
  10   0   4        6.80       12.06      8.59 o
 -11   1   4        0.51       -3.10      8.14 o
 -10   1   4       11.98       11.38      6.66 o
  -9   1   4       10.58        3.32      5.28 o
  -8   1   4      148.31      145.97      5.62 o
  -7   1   4       14.10       25.61      3.20 o
  -6   1   4     4293.98     4155.91     23.14 o
  -5   1   4     2386.04     2291.47      7.03 o
  -4   1   4     7666.25     7698.54     35.06 o
  -3   1   4       26.42       24.73      1.45 o
  -2   1   4       17.54       33.49      1.45 o
  -1   1   4       19.20       27.12      1.39 o
   0   1   4       53.74       59.99      1.49 o
   1   1   4     2182.01     2120.10      9.11 o
   2   1   4     1148.31     1055.23      3.92 o
   3   1   4      359.35      351.66     25.67 o
   4   1   4      179.68      201.84      8.16 o
   5   1   4       11.29       12.20      5.05 o
   6   1   4       19.72       26.86      5.60 o
   7   1   4        9.68       19.51      5.79 o
   8   1   4       18.69       16.19      6.47 o
   9   1   4        0.19        7.81      7.09 o
  10   1   4       29.73       23.39      7.36 o
 -11   2   4       82.85       95.46     12.79 o
 -10   2   4      133.85      144.02      6.81 o
  -9   2   4      416.71      411.34      6.30 o
  -8   2   4      129.69      145.77      3.78 o
  -7   2   4       32.95       26.35      3.04 o
  -6   2   4     3742.29     3684.58     13.69 o
  -5   2   4     2604.63     2657.91     22.39 o
  -4   2   4      788.75      766.31      6.88 o
  -3   2   4       12.91       18.43      1.37 o
  -2   2   4     2072.22     1931.96     15.39 o
  -1   2   4      144.67      151.81      3.19 o
   0   2   4     2559.28     2724.86     26.30 o
   1   2   4     8240.31     8215.38     53.59 o
   2   2   4     2661.87     2718.08      6.07 o
   3   2   4     3179.76     3192.34     13.68 o
   4   2   4      122.16       93.58      5.77 o
   5   2   4     1388.08     1363.76     17.63 o
   6   2   4     1225.73     1164.90     23.02 o
   7   2   4      716.65      711.97     10.91 o
   8   2   4       74.07       73.93      9.36 o
   9   2   4        0.36        2.95      7.29 o
 -11   3   4        0.43       -6.64     11.78 o
 -10   3   4        0.97        9.28     11.21 o
  -9   3   4       20.60       32.07      4.02 o
  -8   3   4      148.92      138.23      3.68 o
  -7   3   4      143.52      135.31      3.20 o
  -6   3   4      100.07       89.09      3.14 o
  -5   3   4       29.20       16.75      2.30 o
  -4   3   4       25.49       23.34      2.44 o
  -3   3   4        1.29        5.32      1.39 o
  -2   3   4       68.96       75.06      1.97 o
  -1   3   4      553.57      559.76      3.85 o
   0   3   4       23.41       20.74      2.99 o
   1   3   4     1137.04     1151.42      9.85 o
   2   3   4      464.55      453.34      5.90 o
   3   3   4      461.88      456.57      6.43 o
   4   3   4      332.40      352.49      6.23 o
   5   3   4       21.55       27.93      8.31 o
   6   3   4        4.57        6.79      5.97 o
   7   3   4      415.44      406.71     11.93 o
   8   3   4       53.12       55.38      9.26 o
   9   3   4       35.32       40.79      9.21 o
 -11   4   4       99.56      105.70     12.59 o
 -10   4   4      129.97      125.32     11.97 o
  -9   4   4       79.05       86.24      7.55 o
  -8   4   4       88.49       86.21      3.62 o
  -7   4   4       14.40        9.98      2.70 o
  -6   4   4      588.17      588.79      4.92 o
  -5   4   4      384.55      353.34      3.40 o
  -4   4   4      617.75      610.68      4.66 o
  -3   4   4     1539.84     1562.08     11.50 o
  -2   4   4      132.67      117.59      3.38 o
  -1   4   4      704.78      761.23      4.96 o
   0   4   4     1115.33     1220.24      6.24 o
   1   4   4     7052.11     7216.06     27.39 o
   2   4   4     1243.83     1256.11     16.44 o
   3   4   4      188.98      188.03      5.83 o
   4   4   4       90.09       62.44      5.29 o
   5   4   4      652.29      595.49      9.57 o
   6   4   4        1.50       -3.29      5.72 o
   7   4   4        3.29        1.33      7.44 o
   8   4   4       39.55       37.23      9.29 o
   9   4   4      117.25      110.33     10.00 o
 -11   5   4        0.18       13.79     10.19 o
 -10   5   4      156.41      168.57     10.97 o
  -9   5   4      109.76      112.09      7.16 o
  -8   5   4      606.47      597.86      8.53 o
  -7   5   4      467.57      470.06      8.34 o
  -6   5   4      107.57       96.99      2.86 o
  -5   5   4       13.85       15.86      2.18 o
  -4   5   4       14.07       20.59      1.32 o
  -3   5   4       72.80       58.15      1.42 o
  -2   5   4       29.23       27.89      1.32 o
  -1   5   4     1892.39     1910.39     13.20 o
   0   5   4      811.81      821.70      7.99 o
   1   5   4      505.33      530.43      5.79 o
   2   5   4       55.91       83.49      4.35 o
   3   5   4       22.76       14.92      2.44 o
   4   5   4      406.03      373.09      7.99 o
   5   5   4      227.46      214.62      6.60 o
   6   5   4      448.03      441.73      7.66 o
   7   5   4      188.29      183.36      9.63 o
   8   5   4       98.15       97.96      9.84 o
   9   5   4       10.46        9.25      9.16 o
 -10   6   4      146.48      161.73      9.36 o
  -9   6   4       22.37       22.52      6.39 o
  -8   6   4      493.38      538.56     15.48 o
  -7   6   4       71.93       68.30      3.85 o
  -6   6   4      331.46      339.40      4.35 o
  -5   6   4     1147.71     1077.74     14.63 o
  -4   6   4     2148.85     2180.91     13.30 o
  -3   6   4      549.93      581.02      3.49 o
  -2   6   4      788.81      698.99      4.23 o
  -1   6   4      574.81      604.19     12.31 o
   0   6   4     1493.71     1465.07     10.51 o
   1   6   4     2901.90     2949.74     11.63 o
   2   6   4     1426.00     1451.56     13.69 o
   3   6   4      470.84      491.64      5.80 o
   4   6   4      548.95      552.72     11.53 o
   5   6   4      419.00      427.96      8.18 o
   6   6   4      328.11      310.52      8.11 o
   7   6   4        0.47       -1.86      7.62 o
   8   6   4       90.51      103.56     23.62 o
   9   6   4      204.10      223.93     13.97 o
 -10   7   4      129.62      135.29      7.65 o
  -9   7   4       87.07       73.71      9.93 o
  -8   7   4       87.58       88.23      5.07 o
  -7   7   4        0.43        4.28      4.02 o
  -6   7   4      349.35      357.79      6.12 o
  -5   7   4        7.43       10.07      2.78 o
  -4   7   4       69.36       52.36      3.67 o
  -3   7   4       50.67       70.38      2.10 o
  -2   7   4       96.93      131.62      3.15 o
  -1   7   4      238.67      259.38      4.84 o
   0   7   4        0.82        2.97      3.67 o
   1   7   4      524.92      528.43      7.48 o
   2   7   4       45.57       46.40      3.82 o
   3   7   4        5.26        2.72      3.39 o
   4   7   4      118.26      121.84      6.63 o
   5   7   4      481.06      484.77     17.12 o
   6   7   4      614.04      603.33     15.97 o
   7   7   4       13.99       19.27      7.68 o
   8   7   4       50.69       57.29     12.27 o
 -10   8   4      143.66      142.57      7.96 o
  -9   8   4      595.00      618.11     12.68 o
  -8   8   4      663.31      658.84     13.59 o
  -7   8   4      428.24      450.21      6.75 o
  -6   8   4       34.49       40.06      4.50 o
  -5   8   4      188.52      195.56      5.36 o
  -4   8   4        7.37        3.71      3.08 o
  -3   8   4        1.51        3.70      3.00 o
  -2   8   4      866.98      887.41     22.79 o
  -1   8   4      422.09      453.08      5.95 o
   0   8   4       11.93        6.94      3.99 o
   1   8   4      113.04      119.36      4.04 o
   2   8   4      635.95      626.07      7.62 o
   3   8   4       15.61        6.67      3.68 o
   4   8   4       43.25       36.52      6.27 o
   5   8   4      144.48      134.62      7.06 o
   6   8   4      210.94      228.15      9.07 o
   7   8   4       96.85       96.09     10.45 o
   8   8   4       64.06       67.28     12.53 o
 -10   9   4        3.65        9.22      6.83 o
  -9   9   4       37.19       51.26      6.72 o
  -8   9   4        5.51       12.94      5.75 o
  -7   9   4       85.55       84.93      5.43 o
  -6   9   4        1.70        1.55      4.83 o
  -5   9   4      276.32      273.10      7.59 o
  -4   9   4      189.57      192.65      5.38 o
  -3   9   4      532.69      567.95      9.23 o
  -2   9   4     1708.97     1765.19     10.07 o
  -1   9   4        1.82        2.14      4.11 o
   0   9   4      494.02      504.03      8.82 o
   1   9   4      696.25      665.61      6.45 o
   2   9   4      225.84      213.42      5.06 o
   3   9   4      117.99      106.64      6.42 o
   4   9   4       14.03       14.71      6.47 o
   5   9   4       89.25       88.83      6.93 o
   6   9   4        0.24       -2.09      7.50 o
   7   9   4        0.18        8.71     10.59 o
  -9  10   4      296.32      312.19      9.59 o
  -8  10   4      405.36      402.83      8.60 o
  -7  10   4      156.06      156.28      6.03 o
  -6  10   4        1.82        1.10      5.14 o
  -5  10   4      341.43      345.29      9.55 o
  -4  10   4     3794.59     4032.22     27.13 o
  -3  10   4      336.94      352.85      7.33 o
  -2  10   4       82.81       96.30      4.80 o
  -1  10   4       94.27       90.38      4.85 o
   0  10   4        4.39       13.22      4.51 o
   1  10   4        0.85       -1.43      4.03 o
   2  10   4      867.26      898.09     10.46 o
   3  10   4      767.01      754.77     11.21 o
   4  10   4      559.70      555.98      9.74 o
   5  10   4      441.05      458.24     10.95 o
   6  10   4      265.37      273.20      9.43 o
   7  10   4      104.50      102.44     13.68 o
  -9  11   4      123.12      121.77      6.88 o
  -8  11   4        6.36        4.21      6.19 o
  -7  11   4        1.57       -2.67      5.21 o
  -6  11   4       60.79       48.75      6.29 o
  -5  11   4       62.83       61.87      6.63 o
  -4  11   4        1.23       15.79      6.62 o
  -3  11   4      204.95      214.71      6.79 o
  -2  11   4     1680.08     1683.75     13.13 o
  -1  11   4        0.67        3.32      4.62 o
   0  11   4      454.65      444.60      9.25 o
   1  11   4        0.80       -3.13      4.40 o
   2  11   4       89.23       79.20      4.81 o
   3  11   4       10.41        4.52      5.41 o
   4  11   4       66.48       64.43      6.71 o
   5  11   4       56.78       46.35      7.59 o
   6  11   4       26.82       22.76      7.54 o
  -8  12   4       28.85       24.11      6.42 o
  -7  12   4       64.56       71.08      7.01 o
  -6  12   4       45.17       48.23      6.58 o
  -5  12   4       33.74       36.20      6.57 o
  -4  12   4     2371.73     2449.37     33.97 o
  -3  12   4     1711.71     1810.25     18.27 o
  -2  12   4      477.71      482.19     13.23 o
  -1  12   4       20.94       20.30      5.89 o
   0  12   4       85.89      100.34      6.68 o
   1  12   4      134.79      128.25      5.93 o
   2  12   4      472.46      457.18      9.21 o
   3  12   4      186.70      187.80      6.96 o
   4  12   4       44.42       55.97      6.80 o
   5  12   4      148.92      156.81      8.31 o
   6  12   4       59.56       63.31     12.11 o
  -7  13   4       73.09       55.57      7.12 o
  -6  13   4       37.95       39.25      6.65 o
  -5  13   4       22.01       19.87      6.35 o
  -4  13   4      104.93      126.21      8.95 o
  -3  13   4      206.84      197.26      9.37 o
  -2  13   4       87.26       78.41      8.10 o
  -1  13   4       28.98       28.54      5.95 o
   0  13   4       12.98        4.77      5.89 o
   1  13   4        5.45        7.48      5.04 o
   2  13   4      285.32      269.53      9.65 o
   3  13   4      125.79      116.64      7.35 o
   4  13   4       17.35       20.86      6.35 o
   5  13   4        0.91       -2.25      8.31 o
  -7  14   4       90.36       81.88      7.79 o
  -6  14   4       25.87       36.24     12.08 o
  -5  14   4        8.24        5.50      7.74 o
  -4  14   4       28.97       28.13      7.95 o
  -3  14   4      194.98      193.55      9.59 o
  -2  14   4       16.53        9.41      7.41 o
  -1  14   4       19.88       21.92      7.29 o
   0  14   4       97.29      104.67      6.75 o
   1  14   4      175.57      180.25      9.05 o
   2  14   4       92.20       80.46      7.33 o
   3  14   4      164.45      187.62     10.51 o
   4  14   4      178.44      211.56     11.36 o
  -5  15   4        0.96       -1.74      7.66 o
  -4  15   4        0.66       -6.16      7.70 o
  -3  15   4       63.52       75.29      8.47 o
  -2  15   4        0.27       -1.46      7.29 o
  -1  15   4        2.27       -3.31      7.19 o
   0  15   4       34.85       35.98      7.43 o
   1  15   4        3.33       -6.89      9.17 o
   2  15   4      144.24      144.73      9.09 o
   3  15   4       44.12       49.17      8.10 o
  -4  16   4       60.75       49.92      8.38 o
  -3  16   4       98.26       97.98      8.80 o
  -2  16   4      180.92      169.93      9.93 o
  -1  16   4      147.50      152.65      9.33 o
   0  16   4      226.69      227.44      9.75 o
   1  16   4       14.31        6.53      9.53 o
  -2 -17   5       87.33       70.92     10.25 o
  -1 -17   5      132.40      116.83     10.71 o
   0 -17   5      191.87      178.48      8.97 o
   1 -17   5      108.04       92.08      8.88 o
   2 -17   5      128.63      127.30      7.95 o
   3 -17   5        9.57       -5.19      5.77 o
  -4 -16   5       22.39       15.86      8.14 o
  -3 -16   5        4.46       11.76      7.45 o
  -2 -16   5       18.62       23.26      9.07 o
  -1 -16   5       10.10        6.31      7.35 o
   0 -16   5        2.33       -0.06      6.97 o
   1 -16   5        3.18       -5.56      7.67 o
   2 -16   5       38.01       31.86      6.41 o
   3 -16   5        0.86       -5.69      5.69 o
   4 -16   5        1.57       -3.15      5.54 o
  -5 -15   5      287.18      300.01     10.67 o
  -4 -15   5       66.25       83.75      7.24 o
  -3 -15   5      135.42      153.49      7.50 o
  -2 -15   5       88.49       87.72      8.32 o
  -1 -15   5      467.91      480.27     10.32 o
   0 -15   5      271.67      253.02      9.14 o
   1 -15   5      134.60      129.23      7.99 o
   2 -15   5       22.37       18.62      6.27 o
   3 -15   5      271.62      261.73      7.38 o
   4 -15   5      214.26      171.47      7.50 o
   5 -15   5      391.57      435.34     21.16 o
  -6 -14   5       42.82       26.92      9.24 o
  -5 -14   5      114.45      116.38      9.57 o
  -4 -14   5       59.61       56.49      8.71 o
  -3 -14   5      293.54      314.37      9.91 o
  -2 -14   5      502.38      522.64      9.78 o
  -1 -14   5      202.91      202.70      7.42 o
   0 -14   5      298.79      330.38      8.14 o
   1 -14   5       19.37       17.46      6.59 o
   2 -14   5       99.20       73.87      7.58 o
   3 -14   5       95.81       89.87      6.11 o
   4 -14   5       24.32       29.88      5.85 o
   5 -14   5        9.38       10.52      6.44 o
   6 -14   5        3.04        5.53      7.09 o
  -7 -13   5       31.90       40.85      9.29 o
  -6 -13   5      138.26      141.55     10.08 o
  -5 -13   5       62.56       57.80      9.24 o
  -4 -13   5      116.83      105.70      9.17 o
  -3 -13   5       74.75       81.49      8.55 o
  -2 -13   5      514.93      512.31     12.78 o
  -1 -13   5       74.93       87.80      5.57 o
   0 -13   5      240.85      245.57      7.63 o
   1 -13   5       16.20        2.85      5.17 o
   2 -13   5        8.94        3.66      6.88 o
   3 -13   5      248.52      244.06      6.91 o
   4 -13   5      918.76      910.23     17.58 o
   5 -13   5      436.26      425.70      9.39 o
   6 -13   5      629.73      663.29     14.43 o
   7 -13   5      165.27      144.66     10.15 o
  -7 -12   5       65.81       64.22      9.53 o
  -6 -12   5        6.09        2.28      9.19 o
  -5 -12   5        4.36        2.78      8.97 o
  -4 -12   5      117.42      120.22      9.55 o
  -3 -12   5       20.12       21.39      6.05 o
  -2 -12   5        6.43       14.72      5.73 o
  -1 -12   5       79.93       77.12      5.90 o
   0 -12   5      203.86      190.33      5.31 o
   1 -12   5       24.81       14.62      5.20 o
   2 -12   5       50.09       43.11      5.98 o
   3 -12   5        6.80        3.56      5.23 o
   4 -12   5       10.13       17.17      5.35 o
   5 -12   5      102.71       84.37      9.47 o
   6 -12   5       63.23       57.09      6.79 o
   7 -12   5       17.72       24.29      8.41 o
  -8 -11   5      271.41      289.77     11.30 o
  -7 -11   5      149.33      164.44     10.25 o
  -6 -11   5       11.63       18.09      9.22 o
  -5 -11   5      254.09      275.71     10.77 o
  -4 -11   5      487.32      465.09     11.28 o
  -3 -11   5      806.52      805.33      9.49 o
  -2 -11   5       17.17       17.30      5.46 o
  -1 -11   5      161.03      174.72      6.42 o
   0 -11   5       27.79       30.72      4.65 o
   1 -11   5     1277.31     1232.60     18.07 o
   2 -11   5       12.47        9.56      4.86 o
   3 -11   5      690.10      716.33      7.52 o
   4 -11   5       16.59       14.76      5.10 o
   5 -11   5        5.97        7.01      5.38 o
   6 -11   5       36.63       23.88      6.47 o
   7 -11   5        0.64        5.04      5.32 o
   8 -11   5       11.86       11.98      6.79 o
  -9 -10   5       91.72      102.32      9.92 o
  -8 -10   5      203.57      196.53     13.14 o
  -7 -10   5      139.38      167.64     11.43 o
  -6 -10   5       45.53       40.56      9.56 o
  -5 -10   5        0.32       -4.87      9.20 o
  -4 -10   5      207.17      208.78     10.06 o
  -3 -10   5       50.97       65.79      6.79 o
  -2 -10   5      197.55      205.14      6.34 o
  -1 -10   5      287.10      307.68      7.26 o
   0 -10   5      323.35      330.02      7.06 o
   1 -10   5      742.56      730.38     15.76 o
   2 -10   5        1.68        0.10      4.81 o
   3 -10   5      161.96      174.32      4.72 o
   4 -10   5       51.20       45.95      4.09 o
   5 -10   5       95.63       80.37      5.24 o
   6 -10   5        4.65        4.70      5.34 o
   7 -10   5        1.93        1.87      4.95 o
   8 -10   5       13.06       15.19      6.64 o
  -9  -9   5      282.03      290.34      9.30 o
  -8  -9   5      219.81      238.19     10.47 o
  -7  -9   5       72.64       86.06      9.53 o
  -6  -9   5      237.13      240.62     10.60 o
  -5  -9   5      599.33      585.18     11.94 o
  -4  -9   5      646.72      685.49      8.99 o
  -3  -9   5      350.29      350.26      6.54 o
  -2  -9   5      125.12      132.69      6.96 o
  -1  -9   5     1108.93     1164.23     11.72 o
   0  -9   5     1175.90     1179.05      7.90 o
   1  -9   5      478.16      495.28     14.43 o
   2  -9   5      442.13      470.17      6.64 o
   3  -9   5      120.61      121.66      4.08 o
   4  -9   5      423.40      376.05      8.31 o
   5  -9   5      211.51      216.24      5.01 o
   6  -9   5      110.53      111.64      6.92 o
   7  -9   5      113.35      110.35      5.65 o
   8  -9   5       36.97       33.35      6.18 o
   9  -9   5       76.86       90.31      8.41 o
  -9  -8   5       16.71       17.27      7.13 o
  -8  -8   5      124.95      127.75      9.73 o
  -7  -8   5      275.33      321.48     10.99 o
  -6  -8   5      101.14       93.17      9.65 o
  -5  -8   5       64.64       82.65      9.01 o
  -4  -8   5        0.61        4.92      4.65 o
  -3  -8   5      173.08      203.07      5.54 o
  -2  -8   5        3.76        7.72      5.00 o
  -1  -8   5      520.44      470.51      4.78 o
   0  -8   5       43.15       57.14      4.30 o
   1  -8   5       19.87        7.79      4.20 o
   2  -8   5      218.55      195.48      3.75 o
   3  -8   5      198.98      201.64      5.54 o
   4  -8   5      455.55      423.22      8.09 o
   5  -8   5       77.72       65.16      4.12 o
   6  -8   5      304.57      306.15      6.70 o
   7  -8   5        0.46       11.06      4.81 o
   8  -8   5        2.77        4.92      5.95 o
   9  -8   5       15.01       11.96      6.65 o
 -10  -7   5      207.66      234.88     10.61 o
  -9  -7   5      426.11      440.01     12.10 o
  -8  -7   5      230.20      244.71     13.38 o
  -7  -7   5      724.51      668.29     14.69 o
  -6  -7   5      609.47      626.45     11.84 o
  -5  -7   5      752.03      731.92     17.12 o
  -4  -7   5      736.73      741.13     10.47 o
  -3  -7   5     3338.66     3338.47     12.68 o
  -2  -7   5        3.84        5.64      3.68 o
  -1  -7   5      210.42      231.52      5.16 o
   0  -7   5      799.94      774.49      6.74 o
   1  -7   5      387.71      356.99      5.53 o
   2  -7   5       40.92       45.77      2.83 o
   3  -7   5      183.09      166.94      4.44 o
   4  -7   5      193.45      175.60      6.56 o
   5  -7   5      692.02      669.43      9.77 o
   6  -7   5      577.50      642.84      7.95 o
   7  -7   5       76.32       80.58      7.09 o
   8  -7   5        5.81       16.97     11.62 o
   9  -7   5        0.88        0.42      8.42 o
 -10  -6   5        4.67        6.74      8.63 o
  -9  -6   5      119.25      123.35      7.59 o
  -8  -6   5       92.53       90.22      7.45 o
  -7  -6   5        0.53        6.93      7.05 o
  -6  -6   5      344.50      317.91     11.14 o
  -5  -6   5       55.94       55.56      3.49 o
  -4  -6   5      103.43      105.35      3.32 o
  -3  -6   5     1109.11     1171.85     15.86 o
  -2  -6   5       96.13      100.47      3.82 o
  -1  -6   5        7.14       15.38      6.30 o
   0  -6   5     1173.32     1277.55      9.37 o
   1  -6   5     2009.38     2197.91     26.43 o
   2  -6   5      161.55      214.29      6.57 o
   3  -6   5       10.46       12.24      2.86 o
   4  -6   5       78.13       66.72      3.33 o
   5  -6   5      108.49       96.70      5.11 o
   6  -6   5        7.09        9.02      4.61 o
   7  -6   5      136.59      133.17     11.50 o
   8  -6   5       17.92        9.80      8.27 o
   9  -6   5       14.52       15.91     11.66 o
 -10  -5   5       22.14       24.69      8.58 o
  -9  -5   5       92.55      100.32      7.19 o
  -8  -5   5       15.76        8.79      6.65 o
  -7  -5   5       63.20       71.71      7.13 o
  -6  -5   5      147.07      128.70      7.11 o
  -5  -5   5      335.54      326.11     11.49 o
  -4  -5   5     1586.49     1489.90     13.34 o
  -3  -5   5      179.17      141.41      6.74 o
  -2  -5   5      613.30      685.09     16.33 o
  -1  -5   5     1657.84     1599.88     17.63 o
   0  -5   5     3291.35     3902.34     21.71 o
   1  -5   5     2454.99     2411.58      9.73 o
   2  -5   5     1311.23     1300.68     10.43 o
   3  -5   5     2219.73     2113.87     31.05 o
   4  -5   5      106.90      107.07      3.39 o
   5  -5   5      943.40      937.54      8.63 o
   6  -5   5      230.96      244.60      6.03 o
   7  -5   5      662.11      724.98     17.58 o
   8  -5   5       86.34       94.03     10.07 o
   9  -5   5      269.91      316.13     11.23 o
 -10  -4   5       28.03       12.26      8.23 o
  -9  -4   5       42.16       31.40      6.32 o
  -8  -4   5      339.70      320.91      8.42 o
  -7  -4   5        8.91       15.76      6.36 o
  -6  -4   5      278.47      288.59      7.53 o
  -5  -4   5      183.26      153.55      8.51 o
  -4  -4   5       77.95       69.58      2.94 o
  -3  -4   5     4327.16     4545.29     18.45 o
  -2  -4   5     1310.87     1345.46     16.06 o
  -1  -4   5      359.49      396.77      4.28 o
   0  -4   5      456.27      521.74      8.02 o
   1  -4   5     1622.64     1433.02     17.90 o
   2  -4   5      504.49      529.07     25.72 o
   3  -4   5      156.65      182.57      4.80 o
   4  -4   5      157.13      145.99      4.87 o
   5  -4   5      125.72      129.02      5.21 o
   6  -4   5       86.48       89.38      4.33 o
   7  -4   5      408.88      410.28     12.37 o
   8  -4   5      124.21      124.94      9.84 o
   9  -4   5       17.60       15.99      9.02 o
 -11  -3   5      130.22      139.97      9.00 o
 -10  -3   5       20.88       23.14      7.66 o
  -9  -3   5       20.75       21.11      6.68 o
  -8  -3   5      436.90      463.59     15.79 o
  -7  -3   5       57.20       55.20      6.29 o
  -6  -3   5     1511.60     1466.89     14.32 o
  -5  -3   5      169.90      148.67     11.19 o
  -4  -3   5      378.73      382.28      6.98 o
  -3  -3   5        2.34        0.34      5.68 o
  -2  -3   5      163.96      175.47      3.03 o
  -1  -3   5     1619.82     1567.02     14.95 o
   0  -3   5      660.11      765.83      4.88 o
   1  -3   5        1.30        2.97      2.68 o
   2  -3   5        1.36        9.63      2.65 o
   3  -3   5      187.23      112.53      4.09 o
   4  -3   5      649.85      630.23      6.80 o
   5  -3   5     1098.01     1116.20     18.89 o
   6  -3   5     1327.89     1349.29     20.19 o
   7  -3   5      390.14      407.48      7.58 o
   8  -3   5      229.41      239.71     10.85 o
   9  -3   5        5.23        6.99      8.70 o
 -11  -2   5        0.18        1.73      7.24 o
 -10  -2   5       14.67       13.74      7.34 o
  -9  -2   5        7.40        6.62      4.40 o
  -8  -2   5       73.84       71.95      6.39 o
  -7  -2   5      968.01      943.55     17.06 o
  -6  -2   5      672.92      654.43      6.89 o
  -5  -2   5       84.19      101.32      3.51 o
  -4  -2   5       80.08      144.25      6.05 o
  -3  -2   5        0.63        2.01      2.15 o
  -2  -2   5     1001.58      995.65     12.72 o
  -1  -2   5     1186.53     1363.85     14.72 o
   0  -2   5      305.60      318.92      2.93 o
   1  -2   5     7913.71     7960.34     32.79 o
   2  -2   5      111.39      106.47      2.81 o
   3  -2   5      742.51      660.28     19.70 o
   4  -2   5      242.14      271.53      4.10 o
   5  -2   5      104.14      100.37      5.05 o
   6  -2   5      501.32      498.72     14.62 o
   7  -2   5       77.60       71.93      8.26 o
   8  -2   5       78.54       75.89      7.52 o
   9  -2   5        0.33       -0.71      8.58 o
 -11  -1   5      112.29       99.79      7.88 o
 -10  -1   5      147.31      145.22      8.06 o
  -9  -1   5        9.95        7.23      4.64 o
  -8  -1   5     1524.59     1475.06     28.83 o
  -7  -1   5      544.81      501.98      9.29 o
  -6  -1   5       58.25       51.95      4.43 o
  -5  -1   5       27.70       33.93      4.33 o
  -4  -1   5      462.92      413.22      5.35 o
  -3  -1   5      793.65      871.65      9.78 o
  -2  -1   5     2340.47     2325.34     19.02 o
  -1  -1   5       88.14       94.67      1.83 o
   0  -1   5       94.83      146.35      1.92 o
   1  -1   5     3849.98     3879.51     23.50 o
   2  -1   5     3213.51     3359.12     23.01 o
   3  -1   5      207.09      146.21      5.19 o
   4  -1   5      691.86      675.38     11.12 o
   5  -1   5       39.97       44.15      2.95 o
   6  -1   5       14.03       11.17      5.22 o
   7  -1   5      840.70      897.87     17.67 o
   8  -1   5      214.43      225.46      8.57 o
   9  -1   5       20.36       28.15      8.89 o
 -11   0   5        0.53       -0.03      6.07 o
 -10   0   5       33.12       27.76      6.25 o
  -9   0   5        0.57       -2.08      4.33 o
  -8   0   5        6.67        6.89      4.24 o
  -7   0   5       53.61       67.12      4.11 o
  -6   0   5      954.80      925.48      8.27 o
  -5   0   5     1259.26     1221.75      5.81 o
  -4   0   5      883.14      976.20      5.28 o
  -3   0   5        0.82        5.04      2.30 o
  -2   0   5     2133.43     2395.07     35.34 o
  -1   0   5      325.44      298.74      3.66 o
   0   0   5      699.11      783.71     11.37 o
   1   0   5      662.89      630.63      6.76 o
   2   0   5      674.70      595.32     17.58 o
   3   0   5       22.61       28.16      3.43 o
   4   0   5       84.17       73.95      3.98 o
   5   0   5      368.55      363.08      6.34 o
   6   0   5       75.63       75.60      5.57 o
   7   0   5       74.50       92.67      8.03 o
   8   0   5       27.94       28.48      6.59 o
   9   0   5        4.39       11.49      7.25 o
 -11   1   5       36.76       30.96     11.89 o
 -10   1   5      187.52      181.70      7.14 o
  -9   1   5       33.96       22.26      4.34 o
  -8   1   5      163.40      157.79      4.27 o
  -7   1   5     1597.84     1623.61     15.69 o
  -6   1   5     3445.26     3347.86     19.27 o
  -5   1   5     2817.53     2819.93     15.13 o
  -4   1   5       10.44       20.29      2.24 o
  -3   1   5     2311.78     2277.44     16.70 o
  -2   1   5     2769.71     2844.10     29.21 o
  -1   1   5      375.43      397.23      4.05 o
   0   1   5     1966.68     1982.47     10.31 o
   1   1   5     5797.35     6209.02     36.49 o
   2   1   5    10096.02    10516.18     88.33 o
   3   1   5      309.05      297.59      7.02 o
   4   1   5     1447.29     1437.92      9.38 o
   5   1   5       75.90      101.20     12.47 o
   6   1   5      148.38      293.70     60.79 o
   7   1   5      152.19      156.24      7.52 o
   8   1   5        5.88        9.82      6.46 o
   9   1   5       72.44       67.51      7.93 o
 -11   2   5       12.26        1.82     13.40 o
 -10   2   5       12.10        2.02      8.46 o
  -9   2   5        5.20        4.41      5.08 o
  -8   2   5     1553.98     1565.89     21.82 o
  -7   2   5     1972.51     2060.13     26.81 o
  -6   2   5     1124.56     1163.53      8.75 o
  -5   2   5      133.55      126.82      2.78 o
  -4   2   5       72.04       56.78      2.61 o
  -3   2   5     5171.33     5537.81     35.26 o
  -2   2   5     1681.83     1658.36      7.95 o
  -1   2   5      215.32      207.54      3.00 o
   0   2   5      764.33      779.97      5.38 o
   1   2   5     1000.17      841.31      8.66 o
   2   2   5      326.03      356.86      5.37 o
   3   2   5       18.15       20.57      1.97 o
   4   2   5      503.89      446.98      8.19 o
   5   2   5      100.26       92.45      5.96 o
   6   2   5      418.12      393.46      9.70 o
   7   2   5       48.54       66.89      8.15 o
   8   2   5       11.23        7.77      7.37 o
   9   2   5       33.73       27.11      7.68 o
 -11   3   5       11.48       -2.08     11.65 o
 -10   3   5       38.84       47.58     11.73 o
  -9   3   5        7.43        8.98      7.63 o
  -8   3   5        1.38        6.75      3.78 o
  -7   3   5      158.54      158.59      3.66 o
  -6   3   5      805.49      779.77      7.72 o
  -5   3   5       47.76       35.56      2.28 o
  -4   3   5     1952.00     1860.32      8.38 o
  -3   3   5       81.56       80.16      2.42 o
  -2   3   5     5771.03     6106.18     50.36 o
  -1   3   5      670.10      692.43      8.46 o
   0   3   5     1446.18     1474.80     12.95 o
   1   3   5     1492.56     1681.05     19.79 o
   2   3   5     1888.97     1677.33     15.04 o
   3   3   5      139.62      131.26      7.83 o
   4   3   5       34.46       30.96      4.71 o
   5   3   5      749.29      774.85     13.24 o
   6   3   5      285.03      254.55      9.10 o
   7   3   5      311.49      339.02     11.44 o
   8   3   5       33.49       39.07      9.12 o
   9   3   5       16.59       22.17      9.17 o
 -11   4   5        0.30       -6.56     16.77 o
 -10   4   5        2.53       -2.38      7.51 o
  -9   4   5      138.89      159.92      7.38 o
  -8   4   5       59.52       54.67      5.18 o
  -7   4   5        5.86        7.48      2.89 o
  -6   4   5      108.83      124.68      3.69 o
  -5   4   5      224.32      231.71      3.07 o
  -4   4   5        7.03       12.68      1.39 o
  -3   4   5       22.47       28.77      2.77 o
  -2   4   5        0.51        6.81      3.29 o
  -1   4   5      542.65      549.79      4.90 o
   0   4   5      789.76      829.30      6.69 o
   1   4   5     1055.28     1107.02      7.25 o
   2   4   5      938.38      895.29     10.84 o
   3   4   5       40.65       29.57      1.88 o
   4   4   5      155.63      145.81      5.82 o
   5   4   5     1109.24     1044.88     25.78 o
   6   4   5        0.25       -7.04      7.66 o
   7   4   5       43.29       45.83      8.05 o
   8   4   5       28.71       27.95      9.24 o
   9   4   5       11.73       11.89      9.19 o
 -10   5   5       28.84       22.68      8.19 o
  -9   5   5      294.82      305.34      8.75 o
  -8   5   5       40.98       51.32      5.10 o
  -7   5   5      258.45      288.62      4.80 o
  -6   5   5      917.26      881.27      7.56 o
  -5   5   5     1877.08     1840.86     13.38 o
  -4   5   5      173.16      179.91      3.65 o
  -3   5   5       38.17       20.58      2.67 o
  -2   5   5     3233.08     3143.76     15.12 o
  -1   5   5     1997.59     2252.26     24.61 o
   0   5   5     1043.92     1118.75     22.88 o
   1   5   5       31.28       20.17      3.12 o
   2   5   5      105.29       94.07      3.54 o
   3   5   5      457.61      456.51     14.68 o
   4   5   5       51.16       38.42      8.32 o
   5   5   5      242.19      221.43      8.69 o
   6   5   5      230.13      213.37      8.93 o
   7   5   5      449.83      467.48     15.20 o
   8   5   5      431.99      469.24     17.28 o
   9   5   5      157.46      175.97     10.81 o
 -10   6   5       18.48       15.87      8.10 o
  -9   6   5        2.12        2.92      6.80 o
  -8   6   5       26.88       23.97      4.05 o
  -7   6   5       50.93       45.37      3.70 o
  -6   6   5      278.66      303.95      4.95 o
  -5   6   5      128.27      140.15      3.28 o
  -4   6   5      264.89      242.35      8.28 o
  -3   6   5      215.26      222.54      3.60 o
  -2   6   5      292.85      219.48      5.65 o
  -1   6   5       60.50       77.31      3.59 o
   0   6   5      261.06      245.05      4.76 o
   1   6   5      103.41      121.82      3.94 o
   2   6   5     1276.75     1291.82     23.97 o
   3   6   5      560.53      563.59      9.22 o
   4   6   5      256.45      235.36     10.29 o
   5   6   5       84.06       65.55      8.80 o
   6   6   5       65.79       59.20      9.21 o
   7   6   5        2.88        1.62      9.48 o
   8   6   5      146.46      144.28     12.74 o
 -10   7   5      197.26      193.11      9.99 o
  -9   7   5      120.75      117.34      7.16 o
  -8   7   5       77.78       76.24      4.41 o
  -7   7   5        0.68       -1.13      3.65 o
  -6   7   5     1717.22     1741.49     18.57 o
  -5   7   5      127.01      123.64      4.21 o
  -4   7   5      133.78      135.68      4.30 o
  -3   7   5        6.00        0.26      1.46 o
  -2   7   5      272.46      251.45      2.54 o
  -1   7   5      792.23      859.02      7.65 o
   0   7   5      576.37      536.09      6.25 o
   1   7   5       97.18       97.48      4.05 o
   2   7   5      547.81      550.33      7.71 o
   3   7   5      194.90      195.84      5.84 o
   4   7   5       16.35       15.66      6.44 o
   5   7   5       43.52       47.66      8.84 o
   6   7   5      467.39      504.98     18.76 o
   7   7   5      153.87      143.07     12.09 o
   8   7   5      383.61      428.35     15.85 o
 -10   8   5       40.57       30.90      8.44 o
  -9   8   5       39.89       40.88      8.73 o
  -8   8   5       14.65       19.92      4.78 o
  -7   8   5      167.76      156.81      5.02 o
  -6   8   5        1.90        0.45      4.19 o
  -5   8   5      168.35      171.84      4.67 o
  -4   8   5        0.50        2.28      3.88 o
  -3   8   5        0.50        0.37      4.77 o
  -2   8   5       20.57       19.65      3.14 o
  -1   8   5      137.02      139.08      4.57 o
   0   8   5       87.65       77.49      4.42 o
   1   8   5      303.64      270.78      5.67 o
   2   8   5       61.33       57.21      4.19 o
   3   8   5      247.57      248.98      8.79 o
   4   8   5      283.38      251.38     10.16 o
   5   8   5      137.12      125.55      9.46 o
   6   8   5       21.04       16.59      8.65 o
   7   8   5       18.79        8.20     11.04 o
  -9   9   5      148.03      152.02      6.91 o
  -8   9   5      144.61      136.23      8.13 o
  -7   9   5       95.16       86.19      5.32 o
  -6   9   5       11.85        6.17      5.02 o
  -5   9   5      915.92      947.14     16.44 o
  -4   9   5      372.47      344.44      8.03 o
  -3   9   5     1529.39     1575.62     12.35 o
  -2   9   5      307.76      301.23      5.32 o
  -1   9   5      235.37      233.02      5.06 o
   0   9   5       78.26       69.96      4.73 o
   1   9   5      129.03      116.06      5.57 o
   2   9   5      109.92      109.47      4.77 o
   3   9   5      641.82      591.16     15.11 o
   4   9   5       83.03       97.10      6.07 o
   5   9   5        0.76       -3.64      8.67 o
   6   9   5       49.98       58.46     13.10 o
   7   9   5       26.26       17.89     17.65 o
  -9  10   5       63.44       58.81      6.33 o
  -8  10   5       48.63       44.27      6.17 o
  -7  10   5        0.66        2.11      6.06 o
  -6  10   5       74.24       60.39      5.64 o
  -5  10   5      687.84      710.03     13.76 o
  -4  10   5        1.96        9.22      5.26 o
  -3  10   5        1.66       -2.01      5.58 o
  -2  10   5       22.29       16.94      5.47 o
  -1  10   5       37.25       38.90      4.49 o
   0  10   5      179.74      169.40      5.59 o
   1  10   5      230.16      205.28      9.99 o
   2  10   5      404.29      340.23      6.45 o
   3  10   5      112.82       97.43      6.33 o
   4  10   5      366.93      370.32      8.91 o
   5  10   5       36.89       40.37      8.69 o
   6  10   5       32.05       26.95      8.52 o
  -8  11   5       57.66       68.49      6.84 o
  -7  11   5      123.66      131.08      7.50 o
  -6  11   5      210.97      237.51      7.08 o
  -5  11   5      914.53      964.09     23.55 o
  -4  11   5     1292.84     1310.64     16.14 o
  -3  11   5      744.81      723.28     12.27 o
  -2  11   5      406.19      396.96      8.25 o
  -1  11   5       19.68       20.58      5.84 o
   0  11   5      158.54      166.95      5.74 o
   1  11   5      570.63      527.94      8.24 o
   2  11   5     1187.00     1166.91     22.25 o
   3  11   5      303.94      308.37     10.31 o
   4  11   5      305.10      302.17     13.71 o
   5  11   5       16.09       16.16      8.20 o
   6  11   5       51.79       55.60     12.11 o
  -8  12   5        2.74       -0.70      6.44 o
  -7  12   5        4.35        2.20      6.32 o
  -6  12   5       13.56       15.75      7.64 o
  -5  12   5      765.48      803.48     14.08 o
  -4  12   5      384.73      410.71     11.50 o
  -3  12   5        3.71       -0.41      7.83 o
  -2  12   5        7.71        8.75      5.65 o
  -1  12   5       67.34       61.25      6.24 o
   0  12   5        7.98        4.04      5.74 o
   1  12   5       62.24       50.93      6.94 o
   2  12   5        0.37       -5.55      5.55 o
   3  12   5       12.49        8.72      5.98 o
   4  12   5       43.69       46.10      6.86 o
   5  12   5        1.80       10.20      8.25 o
  -7  13   5       25.90       20.24      6.72 o
  -6  13   5        9.89        7.21      7.79 o
  -5  13   5      270.43      305.52     15.37 o
  -4  13   5      511.32      502.63     12.38 o
  -3  13   5       80.37       75.61      8.11 o
  -2  13   5       79.82       64.28      7.92 o
  -1  13   5        0.72        0.03      5.89 o
   0  13   5      565.46      597.91     10.14 o
   1  13   5      731.81      664.45     10.60 o
   2  13   5      241.60      231.60     11.78 o
   3  13   5       61.11       52.96      7.41 o
   4  13   5       53.99       43.33      7.54 o
  -6  14   5        4.01        2.29      9.01 o
  -5  14   5       86.60       94.41     10.11 o
  -4  14   5      203.99      185.65      9.90 o
  -3  14   5       26.09       10.23      7.80 o
  -2  14   5        0.34       -0.59      7.50 o
  -1  14   5       27.48       38.03      7.35 o
   0  14   5       14.77       15.06      6.10 o
   1  14   5      104.45      109.52      8.60 o
   2  14   5       30.21       39.43      7.97 o
   3  14   5       25.46       45.43      9.72 o
  -5  15   5       36.71       42.42      8.37 o
  -4  15   5       69.38       59.14      8.41 o
  -3  15   5       26.06       35.90      8.06 o
  -2  15   5       13.65       16.72      7.76 o
  -1  15   5      169.75      152.95      9.47 o
   0  15   5       22.42       14.86      7.26 o
   1  15   5      225.29      242.77     10.08 o
   2  15   5      173.01      157.63      9.53 o
  -3  16   5        0.60        3.05      7.83 o
  -2  16   5       21.12       19.19      8.00 o
  -1  16   5       32.11       37.44      9.45 o
   0  16   5        4.36        1.31      9.65 o
  -2 -17   6        2.52       -1.50      9.37 o
  -1 -17   6        7.70        6.46      9.43 o
   0 -17   6        0.23       -5.96      6.93 o
   1 -17   6       84.72       94.53     10.27 o
   2 -17   6       20.08       18.00      6.01 o
  -4 -16   6      190.52      180.46      9.53 o
  -3 -16   6      149.68      158.86      9.45 o
  -2 -16   6       84.44       80.28     10.06 o
  -1 -16   6      271.62      284.63     12.20 o
   0 -16   6       31.40       20.09      7.02 o
   1 -16   6       30.90       21.48      6.32 o
   2 -16   6      116.49      112.95      6.64 o
   3 -16   6       98.09      107.93      6.57 o
   4 -16   6      125.10      126.19      7.61 o
  -5 -15   6        1.50        0.73      8.61 o
  -4 -15   6        2.53        8.31      8.20 o
  -3 -15   6       72.18       86.82      8.62 o
  -2 -15   6        4.96       16.25      7.85 o
  -1 -15   6       56.45       69.69      7.67 o
   0 -15   6       18.23       12.48      7.15 o
   1 -15   6       51.20       46.74      6.47 o
   2 -15   6       26.48       10.99      6.10 o
   3 -15   6       14.75        4.92      5.70 o
   4 -15   6        1.31        2.09      5.60 o
   5 -15   6      127.12      150.64      8.02 o
  -6 -14   6      179.24      174.29     10.52 o
  -5 -14   6      206.72      218.79     10.26 o
  -4 -14   6       54.65       49.81      8.84 o
  -3 -14   6      747.98      722.69     12.47 o
  -2 -14   6       56.49       74.49     10.72 o
  -1 -14   6      350.24      407.09     10.46 o
   0 -14   6      182.77      184.28      7.52 o
   1 -14   6      421.87      425.93     12.24 o
   2 -14   6       62.04       44.95      6.41 o
   3 -14   6      357.44      362.74      7.83 o
   4 -14   6      146.92      154.94      6.52 o
   5 -14   6      126.52      122.11     11.42 o
   6 -14   6       14.94        8.33      6.61 o
  -7 -13   6       36.44       27.66      9.50 o
  -6 -13   6        2.19       -2.39      9.15 o
  -5 -13   6      188.24      195.67     10.09 o
  -4 -13   6       87.88       89.08      9.05 o
  -3 -13   6      319.99      330.19     12.84 o
  -2 -13   6       22.54       24.32      5.78 o
  -1 -13   6       12.13       14.49      6.62 o
   0 -13   6        0.56       -5.97      5.97 o
   1 -13   6        0.32       -0.69      5.12 o
   2 -13   6      621.90      608.47      9.71 o
   3 -13   6      238.32      216.16      6.80 o
   4 -13   6       89.75       76.51      6.15 o
   5 -13   6      152.56      130.28      8.45 o
   6 -13   6      137.37      128.25      9.43 o
   7 -13   6       15.02       32.18      8.20 o
  -7 -12   6       88.01       81.57     10.05 o
  -6 -12   6      344.73      369.87     11.55 o
  -5 -12   6       39.49       36.35      9.30 o
  -4 -12   6      643.49      652.12     12.15 o
  -3 -12   6     1459.92     1423.01     26.24 o
  -2 -12   6       95.62       94.83      6.69 o
  -1 -12   6      311.94      285.00      6.98 o
   0 -12   6      504.99      535.48      7.89 o
   1 -12   6       33.94       33.95      5.19 o
   2 -12   6      262.43      293.57      6.94 o
   3 -12   6       86.24       95.83      5.81 o
   4 -12   6      426.22      419.53      7.94 o
   5 -12   6       42.17       37.18      6.83 o
   6 -12   6       10.24        2.04      6.51 o
   7 -12   6       62.70       73.92      7.01 o
  -8 -11   6       22.93       16.83      9.39 o
  -7 -11   6      151.24      147.01     10.30 o
  -6 -11   6        0.55        8.98      9.39 o
  -5 -11   6       14.30       16.95      9.12 o
  -4 -11   6       26.94       25.86      9.02 o
  -3 -11   6     1253.43     1278.92     13.92 o
  -2 -11   6     1382.87     1433.92     13.65 o
  -1 -11   6      126.18      120.89      5.96 o
   0 -11   6      104.58       95.69      5.59 o
   1 -11   6        4.02       -4.81      5.18 o
   2 -11   6        0.96        2.90      5.10 o
   3 -11   6      268.69      286.80      6.82 o
   4 -11   6        5.09        1.37      4.75 o
   5 -11   6        0.44       -2.40      6.31 o
   6 -11   6        1.68       -4.68      6.91 o
   7 -11   6       34.70       39.79      5.98 o
   8 -11   6       33.09       39.95     14.10 o
  -9 -10   6      450.54      443.99     16.90 o
  -8 -10   6       20.83       20.19      9.34 o
  -7 -10   6       13.93       10.21      9.22 o
  -6 -10   6      257.51      257.87     12.57 o
  -5 -10   6      183.05      208.43     10.47 o
  -4 -10   6       20.99       28.93      8.89 o
  -3 -10   6      972.43     1038.07     16.54 o
  -2 -10   6     3006.89     3003.52     28.51 o
  -1 -10   6      690.63      693.53      6.85 o
   0 -10   6      153.03      162.20      5.58 o
   1 -10   6     1843.87     1892.65     14.35 o
   2 -10   6        9.42        7.78      5.53 o
   3 -10   6     1110.45     1118.04      9.73 o
   4 -10   6       78.47       75.37      6.01 o
   5 -10   6       13.49        3.26      5.72 o
   6 -10   6        5.89        0.59      6.60 o
   7 -10   6      302.99      317.17      8.58 o
   8 -10   6      103.87       96.97     10.25 o
  -9  -9   6       26.13       33.99      7.60 o
  -8  -9   6        2.88        5.34      9.01 o
  -7  -9   6      105.91      131.83     10.37 o
  -6  -9   6       89.85      105.45     12.31 o
  -5  -9   6       74.96       51.59      9.26 o
  -4  -9   6       77.76       74.78     11.55 o
  -3  -9   6       21.98       26.16      4.24 o
  -2  -9   6      202.70      201.94      5.67 o
  -1  -9   6     1160.40     1108.44      7.55 o
   0  -9   6      326.03      331.19      8.38 o
   1  -9   6       52.74       46.38      4.79 o
   2  -9   6        8.91        8.80      5.35 o
   3  -9   6      578.39      589.62     13.94 o
   4  -9   6       28.65       32.42      4.00 o
   5  -9   6       31.16       19.87      4.89 o
   6  -9   6      145.18      141.00      5.95 o
   7  -9   6       11.22       14.86      4.98 o
   8  -9   6       51.64       48.57      8.63 o
  -9  -8   6      341.97      321.45     12.00 o
  -8  -8   6      189.83      183.34      8.43 o
  -7  -8   6      116.73      104.17      9.67 o
  -6  -8   6      889.88      946.86     21.89 o
  -5  -8   6      319.58      346.88     10.46 o
  -4  -8   6      164.37      158.45      9.12 o
  -3  -8   6       20.26       15.02      3.30 o
  -2  -8   6      120.94      124.35      4.19 o
  -1  -8   6      244.72      272.29      4.66 o
   0  -8   6      174.29      169.72      7.44 o
   1  -8   6     1723.57     1713.93     16.42 o
   2  -8   6     1242.19     1184.98     14.01 o
   3  -8   6      183.82      194.16      7.08 o
   4  -8   6      262.60      240.35      4.84 o
   5  -8   6      130.46      120.12      5.71 o
   6  -8   6      422.67      445.24      7.30 o
   7  -8   6      252.56      266.13      8.32 o
   8  -8   6       13.51       18.95     10.08 o
   9  -8   6        9.89       14.19      7.73 o
 -10  -7   6      447.74      500.58     12.68 o
  -9  -7   6       58.88       70.21      7.58 o
  -8  -7   6      105.52       95.96      7.77 o
  -7  -7   6       12.06       27.83      7.31 o
  -6  -7   6      377.62      361.12     10.89 o
  -5  -7   6       15.03       24.42      8.72 o
  -4  -7   6      237.18      238.48      3.78 o
  -3  -7   6      132.03      118.89      3.75 o
  -2  -7   6      332.30      304.37      4.74 o
  -1  -7   6       21.40       23.58      3.57 o
   0  -7   6      117.81      150.29      4.61 o
   1  -7   6      462.86      431.06      9.60 o
   2  -7   6       10.48        8.31      2.94 o
   3  -7   6       57.33       63.68      3.37 o
   4  -7   6      255.25      226.77      5.07 o
   5  -7   6        9.20       14.05      6.09 o
   6  -7   6        6.04        6.56      5.14 o
   7  -7   6       78.98       80.52      7.83 o
   8  -7   6        6.35       -8.54      8.54 o
   9  -7   6        1.36       -3.04      8.42 o
 -10  -6   6      386.32      383.43      9.54 o
  -9  -6   6      113.57      102.53      7.51 o
  -8  -6   6      129.08      127.55      7.74 o
  -7  -6   6        2.97       11.21      7.10 o
  -6  -6   6      437.99      401.75      9.91 o
  -5  -6   6     1647.65     1662.17     22.10 o
  -4  -6   6     2312.60     2447.86     29.87 o
  -3  -6   6     2340.50     2408.91     12.34 o
  -2  -6   6      444.39      426.24     10.49 o
  -1  -6   6     1210.60     1238.54     10.11 o
   0  -6   6      369.10      364.52      5.57 o
   1  -6   6     2162.86     2144.01     17.21 o
   2  -6   6      155.45      152.45      4.59 o
   3  -6   6      343.78      348.57      6.39 o
   4  -6   6      411.16      384.59      5.94 o
   5  -6   6        0.68        3.47      4.34 o
   6  -6   6       21.63       16.58      4.59 o
   7  -6   6       48.74       57.06      8.95 o
   8  -6   6      111.58      123.27     11.76 o
   9  -6   6       91.29      100.45      9.62 o
 -10  -5   6       29.41       32.08      8.51 o
  -9  -5   6       13.20        9.26      6.55 o
  -8  -5   6      166.94      148.52      7.74 o
  -7  -5   6        5.68        2.92      6.79 o
  -6  -5   6       38.18       38.71      7.02 o
  -5  -5   6      191.67      183.50      7.80 o
  -4  -5   6      175.33      170.09      6.68 o
  -3  -5   6      157.16      124.70      2.41 o
  -2  -5   6       18.62       11.75      3.90 o
  -1  -5   6      880.93      996.03     18.44 o
   0  -5   6      355.43      346.67      6.57 o
   1  -5   6      158.01      176.76      4.67 o
   2  -5   6       56.71       60.27      3.49 o
   3  -5   6       83.71       93.61      2.86 o
   4  -5   6     1212.43     1148.00     18.58 o
   5  -5   6      332.69      324.81      5.61 o
   6  -5   6        7.76       -0.22      4.52 o
   7  -5   6      582.16      611.26     21.28 o
   8  -5   6      219.59      238.60     17.12 o
   9  -5   6       38.60       55.20      8.98 o
 -10  -4   6      195.69      192.20      9.58 o
  -9  -4   6       34.86       28.77      6.46 o
  -8  -4   6        1.72        4.08      6.39 o
  -7  -4   6      162.77      163.18      7.32 o
  -6  -4   6       69.06       59.77      6.61 o
  -5  -4   6      957.31      947.91     12.17 o
  -4  -4   6     1433.79     1510.33     10.51 o
  -3  -4   6        1.13        1.45      4.63 o
  -2  -4   6     1268.54     1302.20     10.79 o
  -1  -4   6     3269.62     3349.08     21.32 o
   0  -4   6     4201.14     4300.83     24.79 o
   1  -4   6      190.59      140.25      4.41 o
   2  -4   6      203.19      189.83      6.53 o
   3  -4   6       20.94       16.83      1.90 o
   4  -4   6     1042.38     1018.05      9.15 o
   5  -4   6     1967.47     2003.04     28.47 o
   6  -4   6      244.38      255.67      6.20 o
   7  -4   6      707.07      749.95     28.12 o
   8  -4   6      109.18      106.71      9.92 o
   9  -4   6       54.08       43.06      9.11 o
 -11  -3   6       35.64       21.48      8.47 o
 -10  -3   6       69.54       88.93     10.74 o
  -9  -3   6      190.32      178.40      8.70 o
  -8  -3   6       16.22       14.50      6.19 o
  -7  -3   6      103.73       90.48      6.61 o
  -6  -3   6      397.88      406.51      8.38 o
  -5  -3   6      644.53      620.66      8.13 o
  -4  -3   6      724.77      735.54      9.54 o
  -3  -3   6      533.42      524.55     11.50 o
  -2  -3   6      390.75      438.65      3.72 o
  -1  -3   6     1539.39     1625.39     14.59 o
   0  -3   6       15.75       39.09      3.72 o
   1  -3   6     3085.59     3199.71     20.36 o
   2  -3   6      248.30      208.37      3.64 o
   3  -3   6      143.10      122.74      3.21 o
   4  -3   6       37.78       50.33      4.63 o
   5  -3   6      231.69      232.50      5.86 o
   6  -3   6       19.51       12.32      4.77 o
   7  -3   6        1.18       -6.99      6.99 o
   8  -3   6       46.47       39.20      9.56 o
   9  -3   6        0.14       -2.02      8.71 o
 -11  -2   6       22.35       25.44      6.66 o
 -10  -2   6      126.88      126.96      8.06 o
  -9  -2   6      385.36      367.38     15.10 o
  -8  -2   6      331.21      320.68      6.89 o
  -7  -2   6       13.70        5.63      5.77 o
  -6  -2   6       41.30       40.72      4.23 o
  -5  -2   6       35.19       28.25      4.53 o
  -4  -2   6     3074.36     3235.74     24.75 o
  -3  -2   6       12.19       16.36      3.22 o
  -2  -2   6     2023.54     1976.37     30.63 o
  -1  -2   6     1108.07     1194.17     16.76 o
   0  -2   6     2930.73     2938.70     25.56 o
   1  -2   6      403.10      276.17      3.02 o
   2  -2   6      529.51      416.33     11.38 o
   3  -2   6        2.01        1.48      1.37 o
   4  -2   6     1498.69     1555.72     19.48 o
   5  -2   6      862.74      852.99     13.05 o
   6  -2   6       77.76       87.54      7.34 o
   7  -2   6       14.45       15.38      7.07 o
   8  -2   6       98.60      101.97      9.74 o
   9  -2   6        0.29        2.61      8.86 o
 -11  -1   6       22.52       28.21      7.85 o
 -10  -1   6       11.81       15.14      6.42 o
  -9  -1   6      266.80      282.70      8.43 o
  -8  -1   6      263.42      239.40      7.57 o
  -7  -1   6      485.73      481.55      8.34 o
  -6  -1   6      275.16      250.36      4.83 o
  -5  -1   6      181.56      218.65      3.31 o
  -4  -1   6      674.20      671.79      4.53 o
  -3  -1   6     1979.77     1970.13     22.29 o
  -2  -1   6       36.82       59.54      2.03 o
  -1  -1   6      907.90      839.77      5.83 o
   0  -1   6       39.75       54.71      1.92 o
   1  -1   6      308.87      323.71      5.97 o
   2  -1   6       21.05       45.60      3.08 o
   3  -1   6       38.95       44.16      2.21 o
   4  -1   6        2.76        6.01      3.47 o
   5  -1   6      332.51      305.74     10.36 o
   6  -1   6      417.78      423.09      9.35 o
   7  -1   6       20.73       20.35      7.37 o
   8  -1   6       41.78       46.43      8.41 o
   9  -1   6       44.26       38.19      9.16 o
 -11   0   6       61.60       55.84      7.55 o
 -10   0   6       79.00       70.31      6.48 o
  -9   0   6      247.37      246.53      8.08 o
  -8   0   6      101.36       86.11      5.21 o
  -7   0   6        7.10       11.73      3.41 o
  -6   0   6      932.76      884.78      5.77 o
  -5   0   6       15.60       24.97      2.15 o
  -4   0   6      440.13      437.80      7.06 o
  -3   0   6     3096.30     3342.65     23.26 o
  -2   0   6     7413.21     7347.45     15.57 o
  -1   0   6      227.19      229.15      2.89 o
   0   0   6      538.75      503.68      8.79 o
   1   0   6     1142.02     1141.93     16.87 o
   2   0   6      483.21      452.76     10.41 o
   3   0   6      905.65      881.22     24.58 o
   4   0   6        6.46        5.67      3.34 o
   5   0   6      647.74      617.36     12.03 o
   6   0   6      167.60      181.31      9.07 o
   7   0   6      139.06      123.96      8.30 o
   8   0   6      131.48      143.86      7.45 o
   9   0   6      128.26      120.46      8.29 o
 -11   1   6        2.89       -1.54     11.73 o
 -10   1   6        3.16        0.24      7.11 o
  -9   1   6      564.96      576.66      8.31 o
  -8   1   6     1955.03     1900.01     18.16 o
  -7   1   6     1193.75     1180.76     15.85 o
  -6   1   6     1189.41     1163.24      6.26 o
  -5   1   6       38.22       35.01      2.19 o
  -4   1   6      621.21      630.87      7.24 o
  -3   1   6       88.37      102.66      2.74 o
  -2   1   6      922.36     1003.71     18.02 o
  -1   1   6       59.09       48.76      2.59 o
   0   1   6      803.50      842.83     11.56 o
   1   1   6      319.76      321.08      4.08 o
   2   1   6      450.63      388.20      5.04 o
   3   1   6      929.17      868.49     28.19 o
   4   1   6        0.38        6.57      2.68 o
   5   1   6       93.66       88.78      7.52 o
   6   1   6      104.22      115.18      8.37 o
   7   1   6       54.67       58.51      7.08 o
   8   1   6       89.49       88.76      7.23 o
   9   1   6        0.66        0.06      7.47 o
 -11   2   6        1.41       -6.47     11.62 o
 -10   2   6      151.65      142.01     13.35 o
  -9   2   6      779.29      764.45      9.47 o
  -8   2   6     1826.34     1833.97     24.34 o
  -7   2   6      368.10      377.92      5.95 o
  -6   2   6       32.95       35.62      2.58 o
  -5   2   6      673.28      577.03      4.86 o
  -4   2   6     2097.07     1996.64     19.74 o
  -3   2   6     1726.31     1886.83      8.33 o
  -2   2   6      151.65      138.22      3.39 o
  -1   2   6      837.63      939.18      6.88 o
   0   2   6     2084.97     2120.16     20.32 o
   1   2   6     7946.33     8100.97     67.78 o
   2   2   6     1191.17     1148.87     20.61 o
   3   2   6      265.37      233.35      8.89 o
   4   2   6     1622.98     1520.82     34.12 o
   5   2   6      335.78      307.73      9.02 o
   6   2   6      509.31      508.99     11.09 o
   7   2   6        2.95        0.30      7.81 o
   8   2   6       15.13       25.95      6.76 o
   9   2   6       12.41       18.72      7.78 o
 -11   3   6        5.93       -2.66     11.04 o
 -10   3   6        3.89        1.92      8.09 o
  -9   3   6       19.45       29.05      5.06 o
  -8   3   6      177.33      182.99      6.68 o
  -7   3   6      234.60      236.19      6.04 o
  -6   3   6       21.10       23.71      2.48 o
  -5   3   6      362.10      400.56      5.58 o
  -4   3   6      241.80      218.85      2.56 o
  -3   3   6     1662.97     1877.80     10.52 o
  -2   3   6     1228.10     1307.26      6.80 o
  -1   3   6       57.57       51.80      2.08 o
   0   3   6     1306.22     1246.74     12.81 o
   1   3   6       57.44       48.64      2.97 o
   2   3   6      482.77      411.77      7.18 o
   3   3   6        9.03        6.94      2.79 o
   4   3   6     1143.09     1129.64     13.60 o
   5   3   6       16.34       11.95      8.32 o
   6   3   6      156.53      166.45      8.86 o
   7   3   6      334.60      308.30      9.52 o
   8   3   6       51.45       47.50      7.80 o
   9   3   6        0.21       -0.52      7.73 o
 -11   4   6       16.05        2.50     18.05 o
 -10   4   6       48.48       63.96      8.21 o
  -9   4   6      587.09      601.48     12.70 o
  -8   4   6     1214.68     1263.54     11.85 o
  -7   4   6        0.76        3.03      3.61 o
  -6   4   6       85.93       72.80      2.74 o
  -5   4   6     1240.44     1248.35      6.43 o
  -4   4   6      359.50      365.01      3.85 o
  -3   4   6      116.98      102.98      3.06 o
  -2   4   6     2442.67     2516.59      8.43 o
  -1   4   6       52.97       62.42      2.31 o
   0   4   6      229.22      203.40      4.25 o
   1   4   6      107.45      108.20      3.86 o
   2   4   6       16.82       12.97      3.30 o
   3   4   6       13.21       13.02      3.33 o
   4   4   6      357.40      337.20      5.32 o
   5   4   6      126.52      126.19      9.74 o
   6   4   6      367.81      340.52     10.63 o
   7   4   6      232.71      252.25      9.44 o
   8   4   6      201.37      237.93     16.08 o
 -10   5   6       12.45        9.03      8.08 o
  -9   5   6       11.41       11.27      7.94 o
  -8   5   6        2.90        2.24      4.13 o
  -7   5   6       75.77       76.04      4.35 o
  -6   5   6      636.11      579.90      5.76 o
  -5   5   6      253.14      221.36      3.96 o
  -4   5   6       42.86       47.08      2.69 o
  -3   5   6      531.54      595.95      5.82 o
  -2   5   6     1520.02     1681.63     10.36 o
  -1   5   6      502.06      493.04      4.73 o
   0   5   6       12.30       18.50      3.10 o
   1   5   6       84.72       77.41      4.27 o
   2   5   6      519.83      483.95      5.96 o
   3   5   6      446.64      439.71      6.05 o
   4   5   6      112.62      118.62      8.91 o
   5   5   6       30.68       11.96      7.92 o
   6   5   6       44.84       49.29      8.12 o
   7   5   6      445.36      479.94     10.62 o
   8   5   6        0.18        1.66      9.32 o
 -10   6   6       96.30       96.20      9.15 o
  -9   6   6      268.53      282.67      8.52 o
  -8   6   6        1.19        1.57      3.92 o
  -7   6   6      309.49      324.43      8.67 o
  -6   6   6        4.87        7.34      3.51 o
  -5   6   6     1028.26     1027.69     12.86 o
  -4   6   6       26.45       36.68      2.58 o
  -3   6   6     1127.47     1166.21      8.77 o
  -2   6   6     2453.58     2471.45     19.68 o
  -1   6   6      471.59      485.67      7.39 o
   0   6   6      708.31      658.65      8.46 o
   1   6   6     2171.04     2204.55     19.42 o
   2   6   6     2278.08     2354.59     16.74 o
   3   6   6       38.25       40.56      4.57 o
   4   6   6      149.92      164.32      6.41 o
   5   6   6      654.64      633.28     17.73 o
   6   6   6      229.04      247.16     10.62 o
   7   6   6       92.50       87.98     11.66 o
   8   6   6        0.52        7.20     13.01 o
 -10   7   6        3.25        7.55      8.27 o
  -9   7   6       68.73       85.86      7.88 o
  -8   7   6      270.55      257.47      7.01 o
  -7   7   6       71.78       74.33      4.56 o
  -6   7   6       29.09       30.71      3.60 o
  -5   7   6      172.01      178.47      4.40 o
  -4   7   6       63.80       54.72      4.31 o
  -3   7   6       18.33       14.19      2.55 o
  -2   7   6      304.74      326.41      6.55 o
  -1   7   6      492.38      497.59      5.88 o
   0   7   6       15.51       17.72      3.65 o
   1   7   6        1.14        0.16      3.85 o
   2   7   6      112.86      101.13      4.12 o
   3   7   6      612.89      564.95     12.59 o
   4   7   6       59.91       47.37      6.20 o
   5   7   6        0.33       -4.31      8.58 o
   6   7   6       41.33       32.07      9.08 o
   7   7   6      327.50      334.40     11.59 o
 -10   8   6       44.39       48.26      8.59 o
  -9   8   6      109.53      115.34      7.66 o
  -8   8   6       48.44       56.11      5.01 o
  -7   8   6        0.77       -1.89      4.69 o
  -6   8   6       34.09       38.19      4.43 o
  -5   8   6       31.02       27.51      3.98 o
  -4   8   6      994.59      980.21      9.79 o
  -3   8   6        9.95       11.56      4.81 o
  -2   8   6     1211.50     1230.66      7.70 o
  -1   8   6      806.65      792.17      9.62 o
   0   8   6       70.03       59.84      4.42 o
   1   8   6        9.19        6.05      4.25 o
   2   8   6      267.00      259.66      6.40 o
   3   8   6       28.48       33.17      7.52 o
   4   8   6        1.85       -5.82      5.82 o
   5   8   6      283.25      268.75     14.94 o
   6   8   6      304.44      311.18     11.07 o
   7   8   6       41.44       34.39     11.62 o
  -9   9   6        0.21        1.04      5.54 o
  -8   9   6        0.24        1.87      4.71 o
  -7   9   6       27.52       37.78      5.31 o
  -6   9   6       18.09       27.51      5.25 o
  -5   9   6       19.08       16.52      3.93 o
  -4   9   6      550.09      570.30     12.45 o
  -3   9   6      625.90      608.82      9.11 o
  -2   9   6       87.99       81.92      6.24 o
  -1   9   6      194.89      180.70      6.82 o
   0   9   6      171.42      166.49      5.35 o
   1   9   6      302.67      298.75      6.31 o
   2   9   6       66.08       60.93      4.43 o
   3   9   6       44.56       33.59      9.11 o
   4   9   6       15.43       -0.49      5.80 o
   5   9   6       43.42       51.35      8.95 o
   6   9   6        4.01        7.65      8.55 o
   7   9   6        9.83       16.49     10.90 o
  -9  10   6      187.89      191.33      7.40 o
  -8  10   6      292.07      295.94     14.59 o
  -7  10   6      706.30      770.78     17.42 o
  -6  10   6      138.11      133.22      7.36 o
  -5  10   6      283.29      273.69      9.99 o
  -4  10   6       50.22       54.95      6.26 o
  -3  10   6       58.51       48.87      6.12 o
  -2  10   6        2.55       -2.45      5.87 o
  -1  10   6     1199.81     1218.08     15.54 o
   0  10   6      135.63      129.20      6.73 o
   1  10   6      164.85      147.69      6.62 o
   2  10   6      813.06      805.87     18.21 o
   3  10   6     1226.17     1247.15     16.19 o
   4  10   6       48.01       49.86      7.93 o
   5  10   6       23.33       11.98      8.27 o
   6  10   6       28.91       21.41      8.59 o
  -8  11   6       24.51       26.64      6.40 o
  -7  11   6       55.01       56.15      6.89 o
  -6  11   6      264.15      272.42     11.05 o
  -5  11   6      299.51      296.93     10.35 o
  -4  11   6       28.90       30.14      8.00 o
  -3  11   6       90.19       78.86      6.55 o
  -2  11   6        5.92        3.44      5.97 o
  -1  11   6       93.88      102.74      6.79 o
   0  11   6       23.67       25.29      6.02 o
   1  11   6       42.72       45.03      6.19 o
   2  11   6      306.10      294.15      8.53 o
   3  11   6        3.37        3.58      6.12 o
   4  11   6        6.77        2.46      6.19 o
   5  11   6       21.70       22.42      8.60 o
  -8  12   6      217.11      240.39      8.83 o
  -7  12   6      148.34      136.64      7.71 o
  -6  12   6      183.39      190.79     10.28 o
  -5  12   6      229.71      208.34      9.62 o
  -4  12   6      332.65      319.06     12.73 o
  -3  12   6      216.04      208.88      9.77 o
  -2  12   6        4.47       -2.05      5.79 o
  -1  12   6      228.30      256.61      9.29 o
   0  12   6      547.44      521.73      9.56 o
   1  12   6      329.94      333.26     10.10 o
   2  12   6      474.97      470.94     23.07 o
   3  12   6      316.51      312.39      8.85 o
   4  12   6       47.17       33.60      8.17 o
   5  12   6        0.40        3.40      7.84 o
  -7  13   6       59.53       51.60      7.15 o
  -6  13   6      229.52      232.28      9.99 o
  -5  13   6      337.19      332.43     14.32 o
  -4  13   6        1.99       -4.19      7.78 o
  -3  13   6        1.17        2.94      7.69 o
  -2  13   6       23.58       15.79      7.48 o
  -1  13   6       15.66       17.06      6.05 o
   0  13   6        4.16       -1.30      6.17 o
   1  13   6        2.09       -1.21      8.04 o
   2  13   6        5.00        2.13     11.12 o
   3  13   6        4.74        6.42      7.72 o
   4  13   6        7.91        2.49     10.82 o
  -6  14   6       82.52       81.07     12.47 o
  -5  14   6       30.84       16.83      8.08 o
  -4  14   6        0.73       -5.53      7.78 o
  -3  14   6      113.30      125.30     11.73 o
  -2  14   6      369.06      368.56     11.34 o
  -1  14   6      313.56      326.60     14.52 o
   0  14   6      103.30       87.10      6.90 o
   1  14   6        0.62        5.75      7.61 o
   2  14   6      145.43      137.86     14.21 o
   3  14   6      121.88       96.21     10.77 o
  -4  15   6       33.49       27.03      7.87 o
  -3  15   6        2.77       -4.70      7.94 o
  -2  15   6       15.34        5.60      7.71 o
  -1  15   6        8.20        7.30      7.31 o
   0  15   6      113.09      104.66     16.01 o
   1  15   6       57.60       55.99      8.30 o
  -1 -17   7       44.28       41.55      8.57 o
   0 -17   7      332.74      302.70     14.12 o
   1 -17   7       66.78       66.14      7.63 o
  -4 -16   7        1.45       16.29     10.88 o
  -3 -16   7       38.58       47.19      8.35 o
  -2 -16   7        4.73        0.46      7.74 o
  -1 -16   7        7.81        2.41      8.14 o
   0 -16   7       15.80       10.14      6.35 o
   1 -16   7        1.69        6.12      6.23 o
   2 -16   7       50.01       47.06      6.81 o
   3 -16   7        6.93       15.22      5.64 o
  -5 -15   7      164.10      173.68     10.17 o
  -4 -15   7      240.49      215.67      9.89 o
  -3 -15   7       55.07       79.29     11.12 o
  -2 -15   7      293.62      301.24     10.17 o
  -1 -15   7      151.82      160.01      7.95 o
   0 -15   7      504.93      501.51      9.63 o
   1 -15   7      558.69      539.74     10.25 o
   2 -15   7       75.48       76.66      6.69 o
   3 -15   7      218.38      247.22      7.95 o
   4 -15   7      242.01      239.75     11.64 o
   5 -15   7       52.94       46.89     12.31 o
  -6 -14   7       21.31       16.78      9.17 o
  -5 -14   7       21.08       32.38      9.00 o
  -4 -14   7      336.59      339.44     15.26 o
  -3 -14   7        9.47       10.40      7.98 o
  -2 -14   7        6.47       -2.99      7.88 o
  -1 -14   7       14.68       10.69      5.83 o
   0 -14   7        0.46        1.55      5.12 o
   1 -14   7      336.27      340.53      9.76 o
   2 -14   7        4.46        6.43      6.24 o
   3 -14   7       30.63       29.65      5.63 o
   4 -14   7       10.59        1.55      6.80 o
   5 -14   7       37.32       28.46      7.08 o
  -7 -13   7       88.53       81.00     10.07 o
  -6 -13   7      210.87      225.09     10.81 o
  -5 -13   7      637.61      644.59     12.81 o
  -4 -13   7      286.75      280.97     10.27 o
  -3 -13   7       41.98       40.64      6.80 o
  -2 -13   7        2.00       -6.44      6.48 o
  -1 -13   7      268.12      286.81      7.65 o
   0 -13   7      255.47      248.31      6.86 o
   1 -13   7     1769.58     1776.03     22.50 o
   2 -13   7        5.40       10.58      5.47 o
   3 -13   7       37.52       26.65      5.80 o
   4 -13   7      294.90      251.62      8.72 o
   5 -13   7      380.74      355.08      9.73 o
   6 -13   7       44.20       43.11      6.83 o
  -7 -12   7        3.57       -4.35      9.44 o
  -6 -12   7        4.28        7.57     10.43 o
  -5 -12   7      150.55      150.61     10.17 o
  -4 -12   7      260.10      252.34     10.19 o
  -3 -12   7       49.29       58.87      6.87 o
  -2 -12   7      922.74      861.85     10.35 o
  -1 -12   7       19.07       15.07      5.66 o
   0 -12   7      143.98      131.23      6.03 o
   1 -12   7      248.59      244.84      6.95 o
   2 -12   7      322.49      338.22      7.23 o
   3 -12   7       44.55       38.36      5.12 o
   4 -12   7       42.79       47.09      6.99 o
   5 -12   7        0.36        3.56      7.14 o
   6 -12   7       16.01       16.98      7.21 o
   7 -12   7        5.36        5.57      6.85 o
  -8 -11   7      128.23      142.28     10.35 o
  -7 -11   7      164.00      142.92     10.60 o
  -6 -11   7      514.02      536.61     14.54 o
  -5 -11   7       69.86       66.50      9.41 o
  -4 -11   7       53.44       49.92      9.19 o
  -3 -11   7       25.49       21.86      6.69 o
  -2 -11   7      357.36      397.74      6.92 o
  -1 -11   7       99.57      111.31      6.27 o
   0 -11   7      196.81      197.49      6.21 o
   1 -11   7      224.20      233.02      6.61 o
   2 -11   7     1044.49     1071.97     19.97 o
   3 -11   7       27.64       31.47      5.90 o
   4 -11   7      326.07      373.29      8.98 o
   5 -11   7        9.18       16.17      6.46 o
   6 -11   7      131.51      136.38     10.25 o
   7 -11   7      247.46      259.98     12.32 o
  -8 -10   7       94.55      100.28      8.26 o
  -7 -10   7       15.58       11.30      9.31 o
  -6 -10   7        7.67        7.18      9.17 o
  -5 -10   7      161.71      166.03     10.30 o
  -4 -10   7      462.93      430.28      8.51 o
  -3 -10   7        0.75       -3.60      6.35 o
  -2 -10   7      128.04      126.52      5.38 o
  -1 -10   7       85.90       88.46      6.20 o
   0 -10   7     1000.88     1049.39     11.35 o
   1 -10   7       49.27       58.51      5.35 o
   2 -10   7       46.16       27.19      6.48 o
   3 -10   7     1048.19     1028.49     12.12 o
   4 -10   7      291.27      278.74     14.29 o
   5 -10   7        0.23       -0.41      5.78 o
   6 -10   7      234.44      211.27     12.38 o
   7 -10   7      354.44      386.64     20.88 o
   8 -10   7       13.24        7.94     10.41 o
  -9  -9   7      243.83      252.97     14.77 o
  -8  -9   7       60.81       64.97      8.02 o
  -7  -9   7       19.80       21.79      9.26 o
  -6  -9   7       10.25       15.51      9.17 o
  -5  -9   7      267.15      285.21     10.66 o
  -4  -9   7      365.53      344.94      7.68 o
  -3  -9   7      581.45      588.24      9.49 o
  -2  -9   7      261.79      261.91      5.35 o
  -1  -9   7      143.42      148.30      5.54 o
   0  -9   7      737.21      728.53      7.57 o
   1  -9   7     1432.65     1428.15     18.32 o
   2  -9   7      766.05      775.68     12.76 o
   3  -9   7      235.89      241.32      7.56 o
   4  -9   7      109.93      113.50      6.77 o
   5  -9   7      233.44      241.44      8.56 o
   6  -9   7       95.56       95.28      6.45 o
   7  -9   7      370.13      393.00     21.18 o
   8  -9   7       34.63       37.47      9.24 o
  -9  -8   7       69.89       75.53      7.92 o
  -8  -8   7       11.87       13.32      7.27 o
  -7  -8   7      381.52      358.08      9.56 o
  -6  -8   7      129.50      111.13      9.81 o
  -5  -8   7        0.95        4.50      8.83 o
  -4  -8   7      115.01      128.14      6.31 o
  -3  -8   7      753.74      760.90     17.71 o
  -2  -8   7       78.16       69.51      3.95 o
  -1  -8   7       33.59       43.07      4.01 o
   0  -8   7     1096.66     1118.94     13.12 o
   1  -8   7      349.27      346.56      6.22 o
   2  -8   7      230.95      203.01      6.60 o
   3  -8   7       52.93       62.22      5.95 o
   4  -8   7      436.52      418.67      6.84 o
   5  -8   7      261.48      271.54      8.61 o
   6  -8   7       13.12       20.30      7.55 o
   7  -8   7       16.51       11.32     10.61 o
   8  -8   7        3.24       -8.12      9.06 o
 -10  -7   7       88.32       97.77      7.79 o
  -9  -7   7      304.81      305.70      9.91 o
  -8  -7   7      399.46      394.69     16.90 o
  -7  -7   7       90.46       90.60      8.03 o
  -6  -7   7      837.09      856.45     11.22 o
  -5  -7   7      306.42      289.95      9.91 o
  -4  -7   7      793.29      807.61     20.67 o
  -3  -7   7       14.26       20.36      2.88 o
  -2  -7   7      223.97      209.68      9.00 o
  -1  -7   7      346.88      375.61      5.49 o
   0  -7   7     1300.76     1338.23     12.04 o
   1  -7   7      417.44      376.33      9.63 o
   2  -7   7     1140.83     1098.38     11.88 o
   3  -7   7       24.66       27.42      3.25 o
   4  -7   7       13.41       13.51      5.43 o
   5  -7   7        4.39       11.13      7.58 o
   6  -7   7      115.00      116.22      7.85 o
   7  -7   7       51.50       48.03      7.86 o
   8  -7   7       35.75       50.07      8.17 o
 -10  -6   7       16.02       20.49      6.79 o
  -9  -6   7       29.50       32.45      7.16 o
  -8  -6   7        6.31        7.53      7.02 o
  -7  -6   7      259.64      227.30      8.46 o
  -6  -6   7      946.72      941.47     25.80 o
  -5  -6   7        1.29        1.50      6.78 o
  -4  -6   7      236.96      195.47      7.11 o
  -3  -6   7      120.72      143.62      3.68 o
  -2  -6   7       68.15       48.82      6.13 o
  -1  -6   7      711.91      749.74      9.92 o
   0  -6   7      463.51      486.15      5.47 o
   1  -6   7      140.28      139.89      4.51 o
   2  -6   7       73.89       72.39      3.98 o
   3  -6   7       41.19       41.64      4.52 o
   4  -6   7      131.96      125.84      5.53 o
   5  -6   7       31.81       28.27      4.53 o
   6  -6   7       37.28       31.07      6.44 o
   7  -6   7        9.02        4.73      8.46 o
   8  -6   7       46.10       49.78      9.12 o
   9  -6   7        4.34        6.47      8.36 o
 -10  -5   7       38.78       47.07      6.87 o
  -9  -5   7        4.09        1.21      6.75 o
  -8  -5   7       60.42       43.48      7.14 o
  -7  -5   7      265.22      238.82      8.16 o
  -6  -5   7     2507.34     2495.36     22.02 o
  -5  -5   7      471.29      469.93      8.53 o
  -4  -5   7      727.20      742.84     11.40 o
  -3  -5   7     1237.01     1296.01     14.34 o
  -2  -5   7     2977.44     3070.72     20.61 o
  -1  -5   7     2981.35     3185.76     21.76 o
   0  -5   7     1085.05     1044.66      9.23 o
   1  -5   7     3624.53     3657.11     25.30 o
   2  -5   7     1610.22     1445.25     24.18 o
   3  -5   7      745.35      732.01     13.23 o
   4  -5   7       21.25       31.42      5.00 o
   5  -5   7      206.62      228.67      7.16 o
   6  -5   7      765.21      772.83     26.94 o
   7  -5   7      186.10      208.28     10.21 o
   8  -5   7      245.19      265.42     15.07 o
   9  -5   7        0.42       12.46      8.47 o
 -10  -4   7       13.89        2.59      5.51 o
  -9  -4   7       42.58       37.56      6.52 o
  -8  -4   7        5.14       10.22      6.49 o
  -7  -4   7       88.98      101.59      7.05 o
  -6  -4   7      520.25      498.11      8.95 o
  -5  -4   7      258.83      235.84      6.02 o
  -4  -4   7       57.81       46.35      4.57 o
  -3  -4   7     3020.09     3016.34     27.96 o
  -2  -4   7      488.75      540.74     15.37 o
  -1  -4   7     1780.79     1855.44     13.63 o
   0  -4   7      367.36      420.14      5.63 o
   1  -4   7      492.40      519.11      7.65 o
   2  -4   7       90.07       82.24      3.20 o
   3  -4   7       25.03       33.18      1.70 o
   4  -4   7      265.95      260.49      5.31 o
   5  -4   7       44.14       49.07      4.01 o
   6  -4   7      422.55      456.61     12.20 o
   7  -4   7      277.08      277.73     11.31 o
   8  -4   7      123.96      134.51     10.11 o
   9  -4   7        3.33        9.14      8.74 o
 -10  -3   7      133.21      124.32      5.99 o
  -9  -3   7        3.80        1.87      5.32 o
  -8  -3   7      112.57      105.04      7.74 o
  -7  -3   7       12.60       15.76      5.62 o
  -6  -3   7        8.44        4.66      5.26 o
  -5  -3   7     1206.95     1221.40     14.58 o
  -4  -3   7      335.59      319.23      9.26 o
  -3  -3   7       50.90       82.36      5.89 o
  -2  -3   7      158.22      119.69      3.99 o
  -1  -3   7       52.38       37.96      4.59 o
   0  -3   7      690.21      518.60      7.19 o
   1  -3   7      538.02      559.16     11.73 o
   2  -3   7     2948.58     2845.94     29.42 o
   3  -3   7     2465.80     2432.89     26.07 o
   4  -3   7     1535.07     1618.40     15.19 o
   5  -3   7       39.11       35.53      4.56 o
   6  -3   7      559.38      572.50     12.52 o
   7  -3   7      193.71      184.19     10.59 o
   8  -3   7        3.12       -0.72      8.98 o
   9  -3   7        1.51        8.49      9.04 o
 -11  -2   7        2.76        7.19      7.58 o
 -10  -2   7       30.96       28.64      4.82 o
  -9  -2   7       36.44       28.63      5.09 o
  -8  -2   7       40.24       40.73      6.02 o
  -7  -2   7        0.94       -4.81      5.08 o
  -6  -2   7      412.76      379.96      6.89 o
  -5  -2   7      392.77      396.72      6.66 o
  -4  -2   7       82.51       96.22      3.76 o
  -3  -2   7       92.23      112.12      4.89 o
  -2  -2   7      549.56      474.39      3.50 o
  -1  -2   7     1512.90     1499.38     15.06 o
   0  -2   7      689.94      742.99      5.18 o
   1  -2   7       70.20       49.36      3.33 o
   2  -2   7     1158.23     1066.99     31.44 o
   3  -2   7      235.48      205.00      4.12 o
   4  -2   7      324.26      316.65      9.75 o
   5  -2   7      311.99      287.42     11.71 o
   6  -2   7       42.55       22.64      7.39 o
   7  -2   7       33.50       28.23      7.35 o
   8  -2   7        0.17       -3.02      8.86 o
   9  -2   7       30.87       41.30      9.58 o
 -11  -1   7      108.79      120.55     10.85 o
 -10  -1   7       24.65       27.33      7.60 o
  -9  -1   7        1.29       -4.38      4.81 o
  -8  -1   7       63.86       55.12      5.07 o
  -7  -1   7      800.41      797.90     14.49 o
  -6  -1   7      432.44      428.92      6.66 o
  -5  -1   7      215.20      213.77      3.33 o
  -4  -1   7     1575.98     1645.42     14.72 o
  -3  -1   7     1821.37     1733.91     24.88 o
  -2  -1   7     1893.24     1876.91     16.56 o
  -1  -1   7      805.27      774.29     15.35 o
   0  -1   7      268.66      388.30      6.73 o
   1  -1   7      548.40      568.75      5.50 o
   2  -1   7     2899.32     2705.92     14.30 o
   3  -1   7       98.21       59.60      4.27 o
   4  -1   7      915.09      916.64     17.16 o
   5  -1   7       18.46       21.44      6.65 o
   6  -1   7        1.04        1.40      7.25 o
   7  -1   7      126.50      126.62      8.14 o
   8  -1   7      376.27      378.97      9.81 o
   9  -1   7      148.75      150.89     10.47 o
 -11   0   7        9.94       19.82     11.33 o
 -10   0   7        1.84        0.56      8.76 o
  -9   0   7      257.47      252.03      9.53 o
  -8   0   7       98.18       90.34      5.66 o
  -7   0   7     1140.50     1138.00     18.81 o
  -6   0   7      233.61      243.81      5.25 o
  -5   0   7      692.96      640.60      7.44 o
  -4   0   7      138.33      119.55      2.87 o
  -3   0   7     2213.52     2506.16     14.20 o
  -2   0   7      708.70      677.15      5.70 o
  -1   0   7      686.45      717.51      8.94 o
   0   0   7      237.65      187.97      3.97 o
   1   0   7      446.67      442.25      5.24 o
   2   0   7     1254.54     1238.27     16.25 o
   3   0   7       80.08       78.81      4.00 o
   4   0   7        8.16        8.85      6.27 o
   5   0   7        3.26       15.53      6.74 o
   6   0   7      141.43      147.54     10.58 o
   7   0   7      131.01      143.10      9.85 o
   8   0   7       22.93       23.40      6.89 o
   9   0   7       35.37       40.70      9.66 o
 -11   1   7       37.36       34.19     11.77 o
 -10   1   7      377.08      364.55     14.90 o
  -9   1   7      944.79      899.68     16.79 o
  -8   1   7      955.02      927.99     15.68 o
  -7   1   7     2068.16     2043.21     18.91 o
  -6   1   7      106.88      106.76      3.51 o
  -5   1   7      270.61      247.95      4.45 o
  -4   1   7     1438.19     1511.92      9.04 o
  -3   1   7      102.52       93.58      4.42 o
  -2   1   7      908.75      850.00      6.59 o
  -1   1   7       56.73       58.07      4.13 o
   0   1   7      383.27      396.15      6.34 o
   1   1   7     1549.13     1607.56      8.56 o
   2   1   7     1709.95     1759.20     20.91 o
   3   1   7       20.26       23.47      6.23 o
   4   1   7        2.05        3.94      6.61 o
   5   1   7      209.20      216.98      8.30 o
   6   1   7      213.33      203.67      8.12 o
   7   1   7      113.81      114.93      7.62 o
   8   1   7      386.65      421.96      9.44 o
   9   1   7      125.30      122.53      8.58 o
 -11   2   7       59.83       55.09     12.60 o
 -10   2   7      164.49      133.62     12.93 o
  -9   2   7     1000.65      947.44     17.06 o
  -8   2   7       54.14       60.65      5.21 o
  -7   2   7        1.96        8.47      3.23 o
  -6   2   7       16.74       19.04      2.93 o
  -5   2   7       93.31       85.69      2.25 o
  -4   2   7       79.86       67.31      2.06 o
  -3   2   7      387.37      382.52      3.41 o
  -2   2   7      772.06      778.08      7.35 o
  -1   2   7     2696.74     2775.84     19.79 o
   0   2   7      369.23      416.15      3.33 o
   1   2   7       14.90       12.63      3.37 o
   2   2   7       46.87       50.98      3.53 o
   3   2   7      326.10      262.62      8.65 o
   4   2   7        5.03        6.91      6.79 o
   5   2   7        0.26       12.57      7.54 o
   6   2   7      998.66      959.21     23.30 o
   7   2   7       65.12       60.37      8.28 o
   8   2   7        6.90       10.86      7.04 o
 -11   3   7      119.50      116.87     30.11 o
 -10   3   7      430.97      381.02     15.78 o
  -9   3   7      760.07      763.15     14.23 o
  -8   3   7      227.52      223.56      6.66 o
  -7   3   7       33.51       45.30      3.93 o
  -6   3   7      123.36       97.67      4.04 o
  -5   3   7      875.35      868.66      9.32 o
  -4   3   7      379.61      400.07      7.30 o
  -3   3   7      694.48      644.87      5.46 o
  -2   3   7      532.62      500.39      8.79 o
  -1   3   7      424.37      433.18      4.48 o
   0   3   7       30.32       26.92      2.25 o
   1   3   7      551.44      443.73     12.31 o
   2   3   7     3309.05     3266.60     27.84 o
   3   3   7     1845.74     1782.62     10.08 o
   4   3   7      311.04      318.26      9.10 o
   5   3   7      108.01      107.09      8.14 o
   6   3   7       52.93       68.60      8.36 o
   7   3   7       27.21       26.93      8.22 o
   8   3   7      253.46      299.88      9.94 o
 -10   4   7       22.81       37.89      8.59 o
  -9   4   7       30.35       25.02      5.17 o
  -8   4   7       18.16       20.30      5.15 o
  -7   4   7       99.65       92.25      4.70 o
  -6   4   7       33.28       29.81      3.57 o
  -5   4   7      143.73      138.55      3.23 o
  -4   4   7      460.64      481.25      7.70 o
  -3   4   7        0.52        4.13      2.78 o
  -2   4   7       60.36       45.65      3.11 o
  -1   4   7      192.88      169.91      2.99 o
   0   4   7        8.01        8.05      2.92 o
   1   4   7      221.54      240.80      5.88 o
   2   4   7       13.95       12.81      4.27 o
   3   4   7      319.99      289.55      5.92 o
   4   4   7      100.23      123.44      7.84 o
   5   4   7       82.44       61.13      8.13 o
   6   4   7       38.01       30.78      8.11 o
   7   4   7        0.19       -2.62      7.76 o
   8   4   7      486.16      528.94     27.67 o
 -10   5   7       57.50       63.81      8.77 o
  -9   5   7      137.04      137.53      6.15 o
  -8   5   7       34.92       41.87      4.53 o
  -7   5   7       40.54       46.65      4.34 o
  -6   5   7      379.36      402.36      6.02 o
  -5   5   7      544.57      549.21      6.39 o
  -4   5   7     2058.12     2051.75      9.24 o
  -3   5   7     1983.85     2055.69     12.56 o
  -2   5   7      411.24      416.57      4.62 o
  -1   5   7      173.98      150.47      4.18 o
   0   5   7       84.85       75.22      3.85 o
   1   5   7      430.80      412.97      5.76 o
   2   5   7      915.86      934.64      9.43 o
   3   5   7      874.84      862.51     12.29 o
   4   5   7      167.59      155.12      9.20 o
   5   5   7      176.27      172.81     10.16 o
   6   5   7      516.02      508.77     13.02 o
   7   5   7        0.50       -2.53      7.81 o
   8   5   7       47.97       50.69      9.79 o
 -10   6   7        4.83        4.18      7.88 o
  -9   6   7       76.61       76.94      5.79 o
  -8   6   7      105.42       88.51      5.02 o
  -7   6   7      125.55      111.06      4.80 o
  -6   6   7      218.09      220.09      5.37 o
  -5   6   7      353.69      313.80      4.76 o
  -4   6   7       32.26       41.56      3.08 o
  -3   6   7      632.35      631.48      5.10 o
  -2   6   7       13.22       13.51      3.63 o
  -1   6   7      272.83      265.62      4.16 o
   0   6   7       17.74       25.42      3.55 o
   1   6   7      420.00      400.34      6.06 o
   2   6   7       65.30       57.77      4.14 o
   3   6   7       18.59       28.78      5.33 o
   4   6   7        4.73        3.57      7.98 o
   5   6   7       35.67       13.58      8.63 o
   6   6   7       15.45        8.09      8.94 o
   7   6   7       23.68       32.20     10.52 o
 -10   7   7        0.89        1.60      8.23 o
  -9   7   7      247.97      259.52     10.78 o
  -8   7   7       38.59       43.04      4.48 o
  -7   7   7        2.47        2.83      4.25 o
  -6   7   7       19.91       12.69      4.07 o
  -5   7   7     1379.10     1358.66     10.83 o
  -4   7   7       52.06       50.27      4.28 o
  -3   7   7      571.71      598.50      7.26 o
  -2   7   7       74.86       67.28      4.05 o
  -1   7   7      821.41      846.03      6.95 o
   0   7   7     1328.79     1338.92     10.26 o
   1   7   7      495.88      487.93      6.66 o
   2   7   7      599.94      582.29      7.15 o
   3   7   7      525.12      511.48     11.24 o
   4   7   7      212.06      211.13      9.77 o
   5   7   7      275.55      262.17     11.09 o
   6   7   7      597.05      612.13     13.14 o
   7   7   7      140.55      137.39     10.85 o
  -9   8   7        2.67        1.30      6.83 o
  -8   8   7       23.68       17.99      4.87 o
  -7   8   7       75.88       59.05      5.56 o
  -6   8   7       45.65       45.64      4.66 o
  -5   8   7       51.33       50.21      4.87 o
  -4   8   7      157.31      139.54      5.28 o
  -3   8   7      596.82      569.65      8.07 o
  -2   8   7      319.48      298.64      9.40 o
  -1   8   7       60.70       54.12      5.99 o
   0   8   7      153.57      151.69      5.10 o
   1   8   7      495.62      482.02     11.40 o
   2   8   7      150.40      132.03      6.42 o
   3   8   7      181.08      172.35      7.75 o
   4   8   7      129.07      111.30      9.14 o
   5   8   7        1.72       -6.18      8.14 o
   6   8   7        8.72       14.73      8.60 o
   7   8   7        6.10       10.90      8.42 o
  -9   9   7       50.37       57.78      6.04 o
  -8   9   7      212.53      209.54      6.81 o
  -7   9   7      289.53      293.19      7.50 o
  -6   9   7      245.64      241.48      6.87 o
  -5   9   7      133.00      127.50      5.36 o
  -4   9   7      469.41      463.49      8.59 o
  -3   9   7        3.39        1.31      5.66 o
  -2   9   7       35.71       36.03      5.52 o
  -1   9   7        4.87        1.01      6.11 o
   0   9   7       89.87       72.07      6.31 o
   1   9   7        0.93        5.49      4.49 o
   2   9   7        3.79       10.51      5.81 o
   3   9   7      262.33      259.18     13.34 o
   4   9   7      471.25      449.12     13.11 o
   5   9   7       23.59       11.56      8.69 o
   6   9   7       57.58       55.62      9.16 o
  -9  10   7       10.14       11.38      6.06 o
  -8  10   7        3.51        6.29      6.15 o
  -7  10   7        8.22       12.37      6.34 o
  -6  10   7        6.93        3.51      6.03 o
  -5  10   7      291.29      309.09      8.73 o
  -4  10   7       37.58       46.16      6.20 o
  -3  10   7       27.72       25.34      6.04 o
  -2  10   7       79.68       73.78      6.55 o
  -1  10   7       63.71       53.83      5.97 o
   0  10   7        2.47       -1.05      6.05 o
   1  10   7      442.79      465.52     11.22 o
   2  10   7      386.95      385.14      8.95 o
   3  10   7       23.44       24.32      6.29 o
   4  10   7       11.58       15.40      8.10 o
   5  10   7       47.30       57.76      8.77 o
  -8  11   7      230.67      231.85      8.58 o
  -7  11   7      496.18      486.64     10.39 o
  -6  11   7       55.55       47.62      6.65 o
  -5  11   7       87.38       80.85      6.84 o
  -4  11   7      268.36      252.90      9.89 o
  -3  11   7     1000.81     1045.30     12.12 o
  -2  11   7       62.54       57.07      6.39 o
  -1  11   7      295.11      302.74      8.24 o
   0  11   7      892.90      892.29     15.54 o
   1  11   7      469.42      485.72     15.82 o
   2  11   7       46.83       50.27      8.03 o
   3  11   7      230.52      251.85      8.26 o
   4  11   7       28.20       19.70      8.23 o
   5  11   7       60.47       60.06     12.06 o
  -7  12   7      230.10      254.04      8.87 o
  -6  12   7       24.00       19.28      6.50 o
  -5  12   7       21.71       17.84      7.69 o
  -4  12   7       63.05       60.16      8.27 o
  -3  12   7      277.68      254.06     10.00 o
  -2  12   7        1.54       -0.03      5.97 o
  -1  12   7      107.70       98.95      6.80 o
   0  12   7        3.71       10.76      5.96 o
   1  12   7       64.99       81.37     11.92 o
   2  12   7       41.57       23.14      8.20 o
   3  12   7       34.37       20.35      8.03 o
   4  12   7        9.72        5.69     11.51 o
  -6  13   7      443.73      504.87     11.99 o
  -5  13   7      103.88       99.97      8.81 o
  -4  13   7      227.46      227.99     10.09 o
  -3  13   7      272.28      256.37     10.33 o
  -2  13   7      244.19      245.50      9.94 o
  -1  13   7      176.44      188.10     11.36 o
   0  13   7        6.41        3.54      5.99 o
   1  13   7      121.63       94.44      9.92 o
   2  13   7       94.28       78.37      9.50 o
   3  13   7       55.66       56.28      8.16 o
  -5  14   7       75.66       83.54      8.81 o
  -4  14   7        4.54        1.11      7.53 o
  -3  14   7      118.89      123.14      9.81 o
  -2  14   7       83.65       82.23      8.42 o
  -1  14   7      135.83      137.56      8.93 o
   0  14   7        4.99       -7.43      7.43 o
   1  14   7        6.20       -4.03      7.74 o
   2  14   7       48.62       32.39      9.93 o
  -3  15   7       89.25       91.13     10.62 o
  -2  15   7       11.96        5.94      7.63 o
  -1  15   7       32.73       32.99      7.60 o
   0  15   7      121.79      131.77     11.79 o
  -3 -16   8      213.31      235.39     12.62 o
  -2 -16   8       45.84       53.94      8.44 o
  -1 -16   8      109.44      104.95      9.10 o
   0 -16   8      160.95      180.76      9.86 o
   1 -16   8       22.54       27.49      6.23 o
   2 -16   8      236.58      248.34     10.10 o
   3 -16   8      152.69      151.60      8.40 o
  -5 -15   8        4.88        2.69      8.59 o
  -4 -15   8       11.81        6.90      9.27 o
  -3 -15   8        4.20        8.46     10.54 o
  -2 -15   8        0.35       -2.29      7.94 o
  -1 -15   8        4.50       -0.65      7.80 o
   0 -15   8       36.25       22.00      5.65 o
   1 -15   8       18.66       14.61      6.00 o
   2 -15   8       27.93       41.75      6.70 o
   3 -15   8       22.46       20.53      6.99 o
   4 -15   8        8.51        9.06      6.90 o
  -6 -14   8      208.65      192.42     10.54 o
  -5 -14   8      164.01      144.06      9.94 o
  -4 -14   8      438.23      496.28     11.83 o
  -3 -14   8       21.70       25.26      7.99 o
  -2 -14   8       39.66       30.67      8.17 o
  -1 -14   8      124.46      126.49      8.99 o
   0 -14   8      802.67      785.66     18.39 o
   1 -14   8       43.70       30.72      5.45 o
   2 -14   8      116.44      123.87      7.94 o
   3 -14   8      160.72      173.46     10.29 o
   4 -14   8      201.17      194.67     10.08 o
   5 -14   8      122.20       99.84      8.41 o
  -6 -13   8      358.18      384.46     20.75 o
  -5 -13   8       22.15       17.79      8.88 o
  -4 -13   8       64.00       68.72      8.87 o
  -3 -13   8       82.92       89.54      6.97 o
  -2 -13   8      897.01      963.74     13.36 o
  -1 -13   8      235.67      203.75      9.36 o
   0 -13   8      328.65      308.34      7.26 o
   1 -13   8       31.73       31.19      5.87 o
   2 -13   8      138.25      121.97      6.63 o
   3 -13   8      458.79      423.60      9.41 o
   4 -13   8        1.73       -0.21      6.85 o
   5 -13   8        0.25        7.71      6.76 o
   6 -13   8        4.10        0.97      7.17 o
  -7 -12   8      233.65      251.21     11.29 o
  -6 -12   8      651.61      653.01     13.50 o
  -5 -12   8      261.95      284.62     11.35 o
  -4 -12   8       26.26       16.39      8.58 o
  -3 -12   8       52.70       43.08      6.71 o
  -2 -12   8       76.50       89.30      8.43 o
  -1 -12   8        7.79        3.23      5.09 o
   0 -12   8      354.10      351.41     10.92 o
   1 -12   8      681.29      664.71     12.95 o
   2 -12   8        4.63       -4.29      6.65 o
   3 -12   8      333.10      332.17     10.44 o
   4 -12   8      158.61      156.58      7.78 o
   5 -12   8      365.75      362.68     10.13 o
   6 -12   8       49.85       66.42      7.83 o
  -8 -11   8        5.73       18.14      7.94 o
  -7 -11   8       23.83       21.99      9.57 o
  -6 -11   8        1.24       -1.54      9.00 o
  -5 -11   8       17.75       13.58      9.06 o
  -4 -11   8      320.58      307.58     10.45 o
  -3 -11   8      222.60      234.46      7.78 o
  -2 -11   8       83.21       82.06      8.32 o
  -1 -11   8       76.82       91.04      5.43 o
   0 -11   8      300.56      330.00      7.57 o
   1 -11   8       81.41       74.15      6.04 o
   2 -11   8       25.08       17.03      6.52 o
   3 -11   8        3.96       12.51      5.98 o
   4 -11   8        0.33        6.72      5.78 o
   5 -11   8        5.01        2.61      7.15 o
   6 -11   8      245.27      266.04     11.42 o
   7 -11   8       55.29       47.18     12.44 o
  -8 -10   8      135.93      145.75      8.78 o
  -7 -10   8       33.60       31.22      7.86 o
  -6 -10   8      185.74      196.83     11.85 o
  -5 -10   8       37.10       41.08      9.29 o
  -4 -10   8      393.36      393.16     10.85 o
  -3 -10   8      818.56      789.31     17.44 o
  -2 -10   8     1929.96     2008.79     12.15 o
  -1 -10   8      333.38      317.25      8.20 o
   0 -10   8      237.31      226.58      7.29 o
   1 -10   8      218.23      223.88      7.37 o
   2 -10   8        0.81        2.54      6.35 o
   3 -10   8      152.31      144.84      8.10 o
   4 -10   8      945.96      993.25     20.41 o
   5 -10   8      127.37      120.70      6.70 o
   6 -10   8      234.81      254.40     13.08 o
   7 -10   8       19.66       25.72      9.80 o
  -9  -9   8        5.20        1.91      7.60 o
  -8  -9   8        5.25       10.30      7.50 o
  -7  -9   8       13.23        5.84      7.58 o
  -6  -9   8       21.56       28.50      9.06 o
  -5  -9   8        4.47       -6.12      9.27 o
  -4  -9   8      508.13      524.78      9.16 o
  -3  -9   8       88.00       93.78      6.56 o
  -2  -9   8      105.03       82.28      6.11 o
  -1  -9   8       22.13       26.78      4.82 o
   0  -9   8      294.00      283.62      6.41 o
   1  -9   8       10.93       13.12      5.36 o
   2  -9   8      368.13      375.32     15.17 o
   3  -9   8      406.57      438.72     14.56 o
   4  -9   8      272.04      269.64      9.81 o
   5  -9   8       59.19       45.96      6.21 o
   6  -9   8      228.40      229.52      7.80 o
   7  -9   8       25.62       36.03      9.44 o
  -9  -8   8      302.90      333.37      9.66 o
  -8  -8   8      134.96      158.24      8.38 o
  -7  -8   8        3.15       -5.42      7.27 o
  -6  -8   8       41.58       39.02      7.81 o
  -5  -8   8      819.63      790.98     11.01 o
  -4  -8   8      156.67      161.30      6.71 o
  -3  -8   8       13.29       18.32      6.34 o
  -2  -8   8      209.09      196.63      4.91 o
  -1  -8   8      959.68     1022.91      8.05 o
   0  -8   8      854.79      837.91      9.30 o
   1  -8   8      400.94      420.11      6.86 o
   2  -8   8        2.20        5.50      3.71 o
   3  -8   8       35.11       34.77      7.03 o
   4  -8   8      323.27      332.66      7.91 o
   5  -8   8      250.38      249.44      7.67 o
   6  -8   8      177.15      176.57      7.60 o
   7  -8   8      174.53      171.80     10.92 o
   8  -8   8       55.46       57.42      9.93 o
  -9  -7   8       87.53       84.85      7.59 o
  -8  -7   8        0.86        0.44      7.10 o
  -7  -7   8      222.99      209.76      8.77 o
  -6  -7   8        0.51       -1.75      7.27 o
  -5  -7   8      234.04      222.36      9.10 o
  -4  -7   8       60.92       65.08      4.83 o
  -3  -7   8        0.48       -2.47      2.69 o
  -2  -7   8      218.46      217.18      4.30 o
  -1  -7   8      644.86      604.03      6.90 o
   0  -7   8      238.73      217.89      5.23 o
   1  -7   8       47.08       39.86      4.32 o
   2  -7   8        5.39        6.38      3.78 o
   3  -7   8      194.58      206.93      6.98 o
   4  -7   8      208.34      213.56      9.23 o
   5  -7   8        0.40        6.67      7.89 o
   6  -7   8      223.71      197.53     10.57 o
   7  -7   8        3.19       -8.80      9.43 o
   8  -7   8       15.55        9.17      7.71 o
 -10  -6   8       71.78       66.61      7.43 o
  -9  -6   8      310.59      309.85     13.26 o
  -8  -6   8      173.38      176.52      8.20 o
  -7  -6   8      307.60      315.38      9.18 o
  -6  -6   8      303.86      287.37      8.75 o
  -5  -6   8      589.89      563.13      7.75 o
  -4  -6   8      589.24      589.41      6.93 o
  -3  -6   8       21.95       37.44      4.31 o
  -2  -6   8      843.72      749.88      8.45 o
  -1  -6   8      476.61      477.39      5.71 o
   0  -6   8     1339.86     1350.88     13.09 o
   1  -6   8       78.44       58.10      3.78 o
   2  -6   8     1303.33     1295.92     18.39 o
   3  -6   8      112.92      101.10      5.03 o
   4  -6   8      259.85      276.65      7.58 o
   5  -6   8      182.84      173.42     10.38 o
   6  -6   8      118.78      124.45      8.54 o
   7  -6   8      129.90      141.32     10.05 o
   8  -6   8        0.88        8.65      8.47 o
 -10  -5   8       13.85        4.53      6.02 o
  -9  -5   8       50.33       45.89      7.22 o
  -8  -5   8      101.14       89.04      9.13 o
  -7  -5   8        6.08        6.71      6.12 o
  -6  -5   8      701.11      668.99      8.59 o
  -5  -5   8        0.63       -1.43      5.31 o
  -4  -5   8        3.16        4.79      4.86 o
  -3  -5   8        5.59        7.11      1.16 o
  -2  -5   8      552.89      603.85      6.58 o
  -1  -5   8      334.04      303.54      4.97 o
   0  -5   8      114.63      110.30      4.26 o
   1  -5   8      132.86      112.40      3.82 o
   2  -5   8      602.54      589.43      8.27 o
   3  -5   8      399.53      367.80      7.70 o
   4  -5   8       12.45       16.17      3.96 o
   5  -5   8      777.04      759.72     16.42 o
   6  -5   8      220.97      245.07     10.66 o
   7  -5   8       23.18       21.98      8.77 o
   8  -5   8        7.40       10.53      8.69 o
 -10  -4   8       34.85       25.46      5.34 o
  -9  -4   8      230.51      232.22      7.26 o
  -8  -4   8       58.16       58.91      6.14 o
  -7  -4   8       26.34       28.90      5.94 o
  -6  -4   8      275.80      263.14      6.99 o
  -5  -4   8     1018.75      984.10     19.61 o
  -4  -4   8     3339.53     3440.18     34.50 o
  -3  -4   8     1910.74     1818.62     10.73 o
  -2  -4   8      455.55      446.80      5.87 o
  -1  -4   8     1295.54     1259.08      6.70 o
   0  -4   8     1476.06     1464.47      8.51 o
   1  -4   8      670.39      694.58      5.99 o
   2  -4   8      194.82      204.07      4.04 o
   3  -4   8     1321.47     1314.14     18.98 o
   4  -4   8      590.72      594.21      9.02 o
   5  -4   8     1434.56     1364.87     16.66 o
   6  -4   8      505.67      499.31     16.75 o
   7  -4   8       24.34       24.62      9.04 o
   8  -4   8       48.01       44.60      9.50 o
 -10  -3   8        0.81        0.09      4.90 o
  -9  -3   8      199.97      194.67      6.15 o
  -8  -3   8      116.28      103.27      5.59 o
  -7  -3   8      505.91      513.55     11.00 o
  -6  -3   8       20.56       21.25      5.90 o
  -5  -3   8       13.76        8.58      5.60 o
  -4  -3   8      170.44      173.77      8.74 o
  -3  -3   8       75.85       80.66      3.06 o
  -2  -3   8      730.64      648.59     11.74 o
  -1  -3   8      114.13      155.97      5.19 o
   0  -3   8       91.93       90.02      3.41 o
   1  -3   8     2366.88     2196.65     24.36 o
   2  -3   8     1073.72     1087.61     13.41 o
   3  -3   8      385.12      399.57      4.39 o
   4  -3   8      110.57      121.38      6.80 o
   5  -3   8      127.03      112.15      7.28 o
   6  -3   8       13.33       13.39      7.26 o
   7  -3   8       63.93       60.38      9.36 o
   8  -3   8       15.13       13.72     10.20 o
 -10  -2   8       70.86       60.93      5.69 o
  -9  -2   8       78.38       78.99      5.44 o
  -8  -2   8       41.55       37.24      5.36 o
  -7  -2   8     1116.06     1155.44     18.89 o
  -6  -2   8      934.67      864.59      8.41 o
  -5  -2   8      489.66      455.37      8.66 o
  -4  -2   8      713.93      689.71      6.32 o
  -3  -2   8      423.98      458.10      4.49 o
  -2  -2   8      665.24      794.66     10.75 o
  -1  -2   8       76.56      104.89      3.27 o
   0  -2   8     1742.77     1668.89     10.28 o
   1  -2   8       53.48       54.28      2.15 o
   2  -2   8       90.83       84.78      5.97 o
   3  -2   8       34.88       40.06      2.95 o
   4  -2   8       49.55       54.06      6.48 o
   5  -2   8      298.80      287.94      8.27 o
   6  -2   8      190.31      196.64     10.13 o
   7  -2   8       14.64       12.78      7.18 o
   8  -2   8      262.60      306.20     11.75 o
 -10  -1   8       69.12       57.94      6.08 o
  -9  -1   8       41.16       37.45      5.99 o
  -8  -1   8       14.83       11.10      5.05 o
  -7  -1   8     1849.40     1818.47     31.15 o
  -6  -1   8      535.06      535.73     12.92 o
  -5  -1   8      301.16      290.17      3.88 o
  -4  -1   8        1.06        1.60      1.65 o
  -3  -1   8       21.86       18.66      3.85 o
  -2  -1   8       58.77       46.16      2.45 o
  -1  -1   8        0.43        1.24      2.58 o
   0  -1   8      132.85      108.59      2.97 o
   1  -1   8      599.61      578.51      5.16 o
   2  -1   8     1331.74     1240.07     27.95 o
   3  -1   8      126.49      129.09      4.42 o
   4  -1   8       66.83       65.74      6.72 o
   5  -1   8       20.54       25.56      8.75 o
   6  -1   8      427.98      422.77     14.09 o
   7  -1   8       17.11       13.70      7.31 o
   8  -1   8        1.61        3.03      9.32 o
 -11   0   8       10.70        6.81     11.44 o
 -10   0   8       73.15       77.27      7.21 o
  -9   0   8       89.03       98.24      6.44 o
  -8   0   8      230.06      248.11      6.22 o
  -7   0   8     1375.27     1388.41     16.03 o
  -6   0   8      292.84      284.09      5.85 o
  -5   0   8      536.28      477.94      4.95 o
  -4   0   8      643.62      680.72      8.33 o
  -3   0   8     1228.54     1277.64     13.06 o
  -2   0   8      218.59      183.37      4.23 o
  -1   0   8      472.68      367.99      3.71 o
   0   0   8        7.64        9.19      2.25 o
   1   0   8     1042.36     1065.15      8.57 o
   2   0   8       61.39       46.65      3.32 o
   3   0   8       28.24       17.60      3.77 o
   4   0   8      266.55      271.72      8.17 o
   5   0   8       15.89       29.65      7.41 o
   6   0   8      462.29      470.35     11.60 o
   7   0   8      117.17      118.84      7.61 o
   8   0   8      342.45      373.45      9.26 o
 -10   1   8        8.48        4.10      5.89 o
  -9   1   8      558.95      528.03      9.53 o
  -8   1   8      126.58      114.16      6.35 o
  -7   1   8        1.11       -5.20      5.20 o
  -6   1   8      349.94      368.33      7.16 o
  -5   1   8      376.20      361.86      4.64 o
  -4   1   8       38.73       45.08      2.80 o
  -3   1   8        2.32        1.87      3.12 o
  -2   1   8       33.43       33.42      1.86 o
  -1   1   8       33.10       33.48      2.56 o
   0   1   8      236.87      221.47      2.86 o
   1   1   8      533.04      571.84      7.09 o
   2   1   8        6.35        5.87      3.58 o
   3   1   8      173.99      170.62      8.23 o
   4   1   8      167.85      158.57      8.82 o
   5   1   8      253.87      292.83      7.88 o
   6   1   8      309.21      328.25      9.53 o
   7   1   8      127.42      129.24      7.74 o
   8   1   8       28.46       22.83      7.25 o
 -10   2   8      743.85      673.78     17.73 o
  -9   2   8     1255.08     1205.54     19.38 o
  -8   2   8        1.70        4.54      5.21 o
  -7   2   8       41.68       43.12      5.18 o
  -6   2   8       20.41       15.47      3.62 o
  -5   2   8      506.02      520.81      4.35 o
  -4   2   8        7.00        8.83      2.25 o
  -3   2   8     1113.68     1169.42      8.69 o
  -2   2   8     4489.25     4793.85     22.03 o
  -1   2   8     1471.24     1483.26     12.59 o
   0   2   8      262.49      245.83      2.72 o
   1   2   8      552.42      570.86      5.30 o
   2   2   8     2875.01     2901.20     16.00 o
   3   2   8      394.87      408.39      8.92 o
   4   2   8        2.80        5.10      7.09 o
   5   2   8       13.77       19.53      7.62 o
   6   2   8       35.80       38.94      8.38 o
   7   2   8      194.65      235.68      8.41 o
   8   2   8       10.01       16.47      6.99 o
 -10   3   8      113.59       95.08     20.18 o
  -9   3   8       12.58       24.23      5.47 o
  -8   3   8       35.94       38.64      6.02 o
  -7   3   8      394.15      397.79      5.94 o
  -6   3   8       86.53       88.71      4.16 o
  -5   3   8      436.98      417.93      5.12 o
  -4   3   8      138.65      141.64      3.79 o
  -3   3   8      145.34      146.48      2.44 o
  -2   3   8       38.61       38.35      1.65 o
  -1   3   8      313.74      246.16      3.41 o
   0   3   8      111.80       94.07      2.73 o
   1   3   8      252.10      213.46     11.06 o
   2   3   8      108.22       99.90      4.68 o
   3   3   8       41.44       33.62      7.11 o
   4   3   8      263.70      242.45      9.84 o
   5   3   8       87.16       87.06     10.44 o
   6   3   8      109.67      108.63      8.59 o
   7   3   8       39.64       35.04      8.32 o
   8   3   8       11.55       10.20      7.10 o
 -10   4   8        7.56       25.15     10.92 o
  -9   4   8       31.25       35.49      5.40 o
  -8   4   8      126.23      133.89      6.24 o
  -7   4   8      214.86      208.84      5.60 o
  -6   4   8      154.09      152.95      4.31 o
  -5   4   8      795.68      817.73      9.14 o
  -4   4   8      409.40      425.04      5.01 o
  -3   4   8     1419.19     1338.24      8.81 o
  -2   4   8      152.24      138.91      4.21 o
  -1   4   8       14.63       16.94      2.36 o
   0   4   8        7.61        4.87      2.29 o
   1   4   8     1483.62     1438.61      9.81 o
   2   4   8      649.41      677.12     14.50 o
   3   4   8      240.61      215.31      5.59 o
   4   4   8      119.18      112.07     10.18 o
   5   4   8      166.94      181.30     17.10 o
   6   4   8      229.07      248.97      9.76 o
   7   4   8      512.70      477.80     14.15 o
   8   4   8       84.58      102.15     12.56 o
 -10   5   8        3.88        8.03      9.71 o
  -9   5   8        2.52        8.66      5.21 o
  -8   5   8        8.85        8.13      5.40 o
  -7   5   8        0.68       -4.02      4.04 o
  -6   5   8        5.58       10.58      4.27 o
  -5   5   8       15.42       13.71      4.31 o
  -4   5   8      454.26      467.42      4.90 o
  -3   5   8      122.58      109.47      3.45 o
  -2   5   8        0.47        0.82      3.11 o
  -1   5   8       28.44       17.45      2.76 o
   0   5   8        7.41        8.42      3.22 o
   1   5   8      419.61      407.21     13.58 o
   2   5   8      363.13      367.10      7.08 o
   3   5   8       16.39       20.87      4.80 o
   4   5   8        3.10       11.59      7.87 o
   5   5   8      132.21      115.54      9.45 o
   6   5   8      130.91      125.17      8.99 o
   7   5   8       45.08       47.87      8.35 o
 -10   6   8       34.26       35.47      8.47 o
  -9   6   8      210.93      211.44      7.01 o
  -8   6   8      244.07      229.41      7.17 o
  -7   6   8      173.49      175.35      5.35 o
  -6   6   8      502.51      511.14      9.08 o
  -5   6   8      741.44      719.24      7.29 o
  -4   6   8     1104.38     1107.32      7.73 o
  -3   6   8      152.87      154.27      3.77 o
  -2   6   8      384.05      377.72      4.90 o
  -1   6   8      944.37      916.04      8.48 o
   0   6   8      490.84      494.85      6.50 o
   1   6   8      797.40      795.07      9.34 o
   2   6   8      567.63      554.57      8.48 o
   3   6   8      316.17      303.87      7.70 o
   4   6   8       71.92       55.69      8.60 o
   5   6   8      139.26      117.46      9.76 o
   6   6   8       41.64       30.01      9.03 o
   7   6   8      197.11      224.66     10.75 o
 -10   7   8        0.50        0.14      8.29 o
  -9   7   8        1.91        4.65      5.36 o
  -8   7   8      124.21      134.39      5.27 o
  -7   7   8       69.53       71.72      4.55 o
  -6   7   8       85.14       74.12      4.66 o
  -5   7   8      119.65      136.12      4.96 o
  -4   7   8       52.56       55.04      4.40 o
  -3   7   8      153.92      148.16      4.85 o
  -2   7   8        5.09       11.25      4.03 o
  -1   7   8      478.57      502.55     10.58 o
   0   7   8       14.30       12.24      4.02 o
   1   7   8      109.72       91.98      4.80 o
   2   7   8       62.84       65.42      5.68 o
   3   7   8      409.01      415.58      8.29 o
   4   7   8       57.14       46.37      8.68 o
   5   7   8      102.03       84.10      9.18 o
   6   7   8        0.62       -8.67      8.67 o
   7   7   8       23.06       27.17     10.41 o
  -9   8   8       41.68       28.81      8.76 o
  -8   8   8        7.48       10.65      4.62 o
  -7   8   8        0.87        2.67      4.63 o
  -6   8   8       44.90       36.82      4.35 o
  -5   8   8      784.54      756.68      8.46 o
  -4   8   8        0.86        0.22      4.39 o
  -3   8   8      513.78      511.80      7.51 o
  -2   8   8      434.95      426.84      7.16 o
  -1   8   8      471.56      467.22     14.32 o
   0   8   8        8.10        1.19      5.68 o
   1   8   8       64.91       62.16      4.83 o
   2   8   8       93.50       92.21      6.45 o
   3   8   8      345.15      338.83      8.30 o
   4   8   8       66.13       50.13      8.62 o
   5   8   8       80.65       68.48      9.00 o
   6   8   8      217.50      239.22     11.00 o
  -9   9   8        3.14        8.01      7.79 o
  -8   9   8        3.47        5.52      5.21 o
  -7   9   8       80.04       82.01      5.89 o
  -6   9   8       18.96       15.75      5.34 o
  -5   9   8        6.05        2.13      4.57 o
  -4   9   8       34.58       37.27      4.86 o
  -3   9   8      107.68      100.24      6.60 o
  -2   9   8      586.80      590.52      8.79 o
  -1   9   8      145.51      141.53      7.07 o
   0   9   8      408.67      396.69      8.50 o
   1   9   8        1.23        7.15      5.64 o
   2   9   8      421.17      465.42     12.39 o
   3   9   8       26.36       19.86      7.40 o
   4   9   8       19.02       17.47      8.15 o
   5   9   8        4.68        1.09      8.25 o
   6   9   8        6.14       10.37      8.47 o
  -8  10   8      367.34      408.34     11.52 o
  -7  10   8      216.26      204.51      7.00 o
  -6  10   8      223.89      217.56      7.01 o
  -5  10   8       76.87       74.34      6.61 o
  -4  10   8      334.65      344.05      8.45 o
  -3  10   8      448.67      459.78      9.27 o
  -2  10   8      776.72      756.47      9.89 o
  -1  10   8      468.96      453.80      9.40 o
   0  10   8      307.03      303.98      8.34 o
   1  10   8        1.54        9.66      7.59 o
   2  10   8        4.92        8.70      7.34 o
   3  10   8       80.80       86.26     12.62 o
   4  10   8       20.65       11.44      8.59 o
   5  10   8        2.40        3.27      8.09 o
  -8  11   8      186.88      191.87      8.41 o
  -7  11   8       58.42       59.28      6.85 o
  -6  11   8       20.99       20.01      6.31 o
  -5  11   8       27.99       27.97      6.18 o
  -4  11   8       23.79       30.50      7.76 o
  -3  11   8        0.30       -1.73      6.05 o
  -2  11   8       79.34       74.30      6.81 o
  -1  11   8      100.96       94.50      6.39 o
   0  11   8      314.14      325.06      8.57 o
   1  11   8      239.66      252.99     12.59 o
   2  11   8       52.36       52.11      8.19 o
   3  11   8       38.14       14.49     11.53 o
   4  11   8        7.69       -2.13     11.53 o
  -7  12   8      375.27      406.57     11.46 o
  -6  12   8       42.57       41.03      6.73 o
  -5  12   8       14.68       11.15      6.13 o
  -4  12   8       91.53      103.69      8.81 o
  -3  12   8      324.20      325.69     10.70 o
  -2  12   8      273.64      255.41      8.20 o
  -1  12   8      257.02      238.79      8.01 o
   0  12   8      105.70      110.02      6.96 o
   1  12   8      113.59      123.59      8.89 o
   2  12   8      163.03      141.83      9.54 o
   3  12   8      139.60      113.46     12.78 o
  -6  13   8        1.63        5.17      6.26 o
  -5  13   8        3.02       -2.02      6.22 o
  -4  13   8       20.31       14.85      7.87 o
  -3  13   8        9.39        5.00      7.68 o
  -2  13   8       28.82       22.03      7.70 o
  -1  13   8      133.74      133.03      7.29 o
   0  13   8       18.64       24.27      9.50 o
   1  13   8       29.74       27.49      8.79 o
   2  13   8       19.82       13.76      7.91 o
  -4  14   8      153.24      159.84     12.59 o
  -3  14   8      190.41      181.91      9.61 o
  -2  14   8       65.70       70.43      8.22 o
  -1  14   8       12.85        1.17      7.10 o
   0  14   8       48.46       54.05      7.90 o
   1  14   8      154.35      122.86     11.55 o
  -3 -16   9        4.10       12.24     10.64 o
  -2 -16   9        6.92        7.77      7.93 o
  -1 -16   9        5.74        3.00      9.76 o
   0 -16   9       12.42        8.89      8.51 o
   1 -16   9      159.51      142.76      9.21 o
   2 -16   9       61.04       84.31      7.46 o
  -4 -15   9      169.43      166.66     12.70 o
  -3 -15   9      203.83      224.84     12.65 o
  -2 -15   9       83.91       88.62      8.74 o
  -1 -15   9       39.35       45.74      8.34 o
   0 -15   9      115.08      107.05      7.77 o
   1 -15   9      479.65      501.17      9.84 o
   2 -15   9      272.55      290.24     10.77 o
   3 -15   9       77.49       75.59      7.56 o
  -5 -14   9       28.03       32.83      8.97 o
  -4 -14   9        3.53       14.06     11.32 o
  -3 -14   9        4.06       11.38     10.71 o
  -2 -14   9        9.38        9.14      8.13 o
  -1 -14   9       71.23       59.99      8.37 o
   0 -14   9       22.88       21.18      7.04 o
   1 -14   9       16.53       19.27      6.18 o
   2 -14   9       80.66       98.34     10.04 o
   3 -14   9        5.69       11.16      6.92 o
   4 -14   9        0.55       -1.14      6.86 o
  -6 -13   9      434.74      454.59     12.32 o
  -5 -13   9      177.22      206.34     10.30 o
  -4 -13   9      254.14      267.89     10.32 o
  -3 -13   9      291.08      298.21     12.79 o
  -2 -13   9      346.22      327.60     10.18 o
  -1 -13   9      100.00       84.75      7.49 o
   0 -13   9      271.35      232.70      7.24 o
   1 -13   9      356.58      327.94      7.78 o
   2 -13   9      450.63      432.70     11.67 o
   3 -13   9       49.62       55.94      7.05 o
   4 -13   9      104.68      108.86      8.32 o
   5 -13   9       57.29       69.35      7.93 o
  -7 -12   9       59.53       60.33      8.43 o
  -6 -12   9        5.63        7.82      9.25 o
  -5 -12   9       34.42       28.98      9.18 o
  -4 -12   9       75.35       90.32      9.00 o
  -3 -12   9       15.03       16.22      7.41 o
  -2 -12   9       53.98       61.86      8.67 o
  -1 -12   9       47.60       44.22      7.00 o
   0 -12   9      499.93      491.76      8.22 o
   1 -12   9       36.77       31.71      6.15 o
   2 -12   9      532.12      517.03      9.56 o
   3 -12   9      205.63      193.42      7.58 o
   4 -12   9       11.83       17.43      7.21 o
   5 -12   9        4.36       14.46      7.31 o
   6 -12   9       20.34       19.40      7.33 o
  -8 -11   9       82.50       85.07      8.59 o
  -7 -11   9       52.90       50.30      8.06 o
  -6 -11   9       42.68       42.09      9.37 o
  -5 -11   9        5.05        2.81      8.78 o
  -4 -11   9       10.44        4.04      8.59 o
  -3 -11   9      164.77      182.59      8.74 o
  -2 -11   9     1137.86     1150.94     13.86 o
  -1 -11   9      166.67      164.37      8.00 o
   0 -11   9      172.13      171.25      6.66 o
   1 -11   9      464.17      466.87     12.69 o
   2 -11   9      397.14      417.06     10.29 o
   3 -11   9        8.92        9.35      7.31 o
   4 -11   9        0.62        0.26      6.13 o
   5 -11   9      345.12      345.81      9.96 o
   6 -11   9       30.23       32.50      9.02 o
  -8 -10   9       55.46       59.66      8.13 o
  -7 -10   9       26.79       18.40      7.86 o
  -6 -10   9       55.39       50.30      7.95 o
  -5 -10   9        3.68        2.15      8.81 o
  -4 -10   9       94.52       89.04      9.32 o
  -3 -10   9      398.76      386.28     16.60 o
  -2 -10   9      528.15      523.47     10.64 o
  -1 -10   9      316.16      320.41     10.78 o
   0 -10   9        5.86        6.49      5.42 o
   1 -10   9      155.20      138.60      6.91 o
   2 -10   9       67.11       60.43      5.77 o
   3 -10   9        2.26        3.75      7.09 o
   4 -10   9       19.92       16.18      6.21 o
   5 -10   9      261.76      259.42      8.40 o
   6 -10   9       11.39       18.55      8.84 o
   7 -10   9        5.00       -6.74     10.57 o
  -9  -9   9       94.62      104.58      8.22 o
  -8  -9   9       65.98       59.42      7.94 o
  -7  -9   9        1.11        1.83      7.54 o
  -6  -9   9      228.60      234.13     14.56 o
  -5  -9   9      746.33      734.44     11.22 o
  -4  -9   9      270.55      282.74     10.17 o
  -3  -9   9      533.95      548.68      9.96 o
  -2  -9   9     1584.97     1669.42     21.14 o
  -1  -9   9      499.68      526.62     11.39 o
   0  -9   9        3.51       15.02      5.14 o
   1  -9   9        4.45        5.40      4.83 o
   2  -9   9      425.86      414.65      9.75 o
   3  -9   9      565.41      571.21     10.40 o
   4  -9   9      544.37      596.33      9.43 o
   5  -9   9      159.85      172.86      7.29 o
   6  -9   9      128.69      117.22      8.46 o
   7  -9   9       75.77       63.04      9.96 o
  -9  -8   9        2.56       -2.07      7.25 o
  -8  -8   9       12.11        7.57      7.41 o
  -7  -8   9       75.29       64.51      7.69 o
  -6  -8   9      696.02      647.08     19.93 o
  -5  -8   9      148.71      149.38      8.18 o
  -4  -8   9      173.57      159.34      9.88 o
  -3  -8   9      213.97      194.89      8.96 o
  -2  -8   9      538.44      545.10      6.68 o
  -1  -8   9        1.44        5.81      4.46 o
   0  -8   9       66.83       76.10      4.94 o
   1  -8   9       24.44       28.04      4.09 o
   2  -8   9      118.02      139.79      4.98 o
   3  -8   9      217.78      203.63      8.26 o
   4  -8   9       78.81       92.59     10.48 o
   5  -8   9       27.40       26.10      6.13 o
   6  -8   9       74.27       76.85      8.30 o
   7  -8   9        1.92        3.13      7.48 o
  -9  -7   9      188.83      173.50      8.67 o
  -8  -7   9      121.83      108.24      7.73 o
  -7  -7   9       29.91       40.64      7.69 o
  -6  -7   9       63.59       45.76      7.61 o
  -5  -7   9       78.06       82.01     10.02 o
  -4  -7   9      275.65      251.80      9.14 o
  -3  -7   9      631.09      571.42     10.26 o
  -2  -7   9      398.53      383.33      5.69 o
  -1  -7   9       39.72       45.87      4.33 o
   0  -7   9        6.12       16.18      4.35 o
   1  -7   9      296.56      306.39      5.41 o
   2  -7   9      112.54      123.92      5.69 o
   3  -7   9       78.74       73.44      5.53 o
   4  -7   9        0.93       -5.99      7.32 o
   5  -7   9        0.65        6.10      5.73 o
   6  -7   9      139.31      136.63     10.33 o
   7  -7   9       68.42       69.12      9.56 o
   8  -7   9       92.30      105.32     10.41 o
 -10  -6   9       14.90       10.54      6.82 o
  -9  -6   9      229.81      258.64     11.93 o
  -8  -6   9       19.56       14.24      7.20 o
  -7  -6   9      165.24      160.16      6.97 o
  -6  -6   9       12.33       17.47      5.81 o
  -5  -6   9       41.39       39.02      5.72 o
  -4  -6   9      303.71      313.19      7.72 o
  -3  -6   9        1.88        8.82      6.90 o
  -2  -6   9       49.35       42.70      3.86 o
  -1  -6   9       11.00       10.25      3.88 o
   0  -6   9        8.11        7.73      3.97 o
   1  -6   9      110.96      104.35      4.23 o
   2  -6   9      260.91      230.43      5.63 o
   3  -6   9       26.56       25.19      5.94 o
   4  -6   9        8.79        4.91      7.36 o
   5  -6   9       22.09       14.29      6.05 o
   6  -6   9        0.20        0.96      9.04 o
   7  -6   9        1.26        3.71      7.81 o
   8  -6   9        1.34       10.65      9.03 o
 -10  -5   9        0.41       -2.38      5.82 o
  -9  -5   9      509.39      535.28      9.13 o
  -8  -5   9      592.25      578.39     18.18 o
  -7  -5   9      390.90      380.54      7.95 o
  -6  -5   9      193.15      194.33      7.08 o
  -5  -5   9     2172.20     2089.87     35.72 o
  -4  -5   9     1654.46     1680.81     20.70 o
  -3  -5   9     3520.28     3574.75     21.05 o
  -2  -5   9     2127.86     2147.22      9.17 o
  -1  -5   9      384.22      381.42      5.35 o
   0  -5   9      179.03      165.72      4.59 o
   1  -5   9      144.37      133.15      3.75 o
   2  -5   9      569.76      518.13      5.60 o
   3  -5   9      136.02      129.92      6.11 o
   4  -5   9      200.04      205.39      9.17 o
   5  -5   9        1.15        8.61      7.58 o
   6  -5   9      151.93      165.05      9.81 o
   7  -5   9       11.85       14.77      8.88 o
   8  -5   9        0.32       -1.56      8.45 o
 -10  -4   9        1.96       -1.25      5.21 o
  -9  -4   9      101.58       99.74      5.92 o
  -8  -4   9       51.71       49.94      6.21 o
  -7  -4   9        0.60       -3.58      6.23 o
  -6  -4   9        3.38       -4.60      5.91 o
  -5  -4   9       66.23       80.21      6.02 o
  -4  -4   9        5.75        5.35      4.94 o
  -3  -4   9        1.20        7.61      6.13 o
  -2  -4   9      168.72      155.71      6.02 o
  -1  -4   9        0.94        0.68      3.39 o
   0  -4   9       11.44       10.23      3.08 o
   1  -4   9      316.22      307.29      4.24 o
   2  -4   9      364.54      418.63      6.28 o
   3  -4   9      561.19      548.32     13.97 o
   4  -4   9     1695.97     1756.78     19.92 o
   5  -4   9      200.74      213.32      7.90 o
   6  -4   9        0.65       -4.02      8.87 o
   7  -4   9        9.05        2.52     10.24 o
   8  -4   9        4.96        6.59      9.14 o
 -10  -3   9      130.89      121.92      6.95 o
  -9  -3   9      557.91      585.92      9.44 o
  -8  -3   9        5.90       10.30      5.22 o
  -7  -3   9      171.50      183.53      6.23 o
  -6  -3   9      705.29      718.57      8.42 o
  -5  -3   9      830.23      819.03     21.46 o
  -4  -3   9      858.38      866.46     17.54 o
  -3  -3   9       34.83       22.70      2.49 o
  -2  -3   9      323.29      313.40      4.07 o
  -1  -3   9      718.24      643.67      5.16 o
   0  -3   9      455.67      480.03      4.57 o
   1  -3   9     2835.60     2829.69     28.92 o
   2  -3   9     1568.62     1564.89     14.73 o
   3  -3   9      359.97      332.73      5.12 o
   4  -3   9      139.52      143.36      7.39 o
   5  -3   9      163.12      153.99      7.82 o
   6  -3   9       12.40        9.72      6.78 o
   7  -3   9       81.85       90.70      9.87 o
   8  -3   9       96.06      105.84     10.32 o
 -10  -2   9        9.56       10.48      5.72 o
  -9  -2   9      169.07      169.79      9.17 o
  -8  -2   9       41.73       45.31      5.38 o
  -7  -2   9        0.36       -3.21      5.14 o
  -6  -2   9        1.31        5.57      5.08 o
  -5  -2   9      645.42      633.96      9.11 o
  -4  -2   9      149.44      141.99      6.30 o
  -3  -2   9      289.97      258.34      5.09 o
  -2  -2   9      944.61      909.07      6.00 o
  -1  -2   9       27.81       31.82      2.90 o
   0  -2   9       77.45       63.53      2.95 o
   1  -2   9      313.52      301.35      7.63 o
   2  -2   9      210.73      204.02      4.55 o
   3  -2   9       36.83       29.46      3.24 o
   4  -2   9       20.01        9.60      6.49 o
   5  -2   9       43.12       42.49      7.00 o
   6  -2   9      162.03      152.44      9.74 o
   7  -2   9       18.97       10.60      9.12 o
   8  -2   9       30.07       29.72      9.50 o
 -10  -1   9       53.30       64.38      6.18 o
  -9  -1   9       74.06       67.48      6.33 o
  -8  -1   9      241.39      232.68      9.92 o
  -7  -1   9      283.38      291.08      6.71 o
  -6  -1   9        9.12        8.23      4.93 o
  -5  -1   9      177.75      171.70      4.46 o
  -4  -1   9      184.16      172.57      3.78 o
  -3  -1   9      426.00      373.35      5.29 o
  -2  -1   9       13.18       17.90      2.43 o
  -1  -1   9      199.05      189.65      3.31 o
   0  -1   9     1949.40     1839.05     18.22 o
   1  -1   9      417.30      423.65      5.35 o
   2  -1   9      493.97      477.90      5.58 o
   3  -1   9      262.63      242.52      4.58 o
   4  -1   9      123.86      117.03      7.30 o
   5  -1   9      482.29      497.19     11.63 o
   6  -1   9       72.97       83.74      7.66 o
   7  -1   9      120.83      115.97      8.30 o
   8  -1   9      132.18      176.09      9.68 o
 -10   0   9       32.72       32.99      5.81 o
  -9   0   9        7.41        4.61      5.63 o
  -8   0   9       35.20       37.18      5.92 o
  -7   0   9       50.29       45.24      6.18 o
  -6   0   9       30.89       42.10      4.83 o
  -5   0   9      336.65      327.29      3.98 o
  -4   0   9       48.62       42.71      2.97 o
  -3   0   9        4.06        9.20      3.60 o
  -2   0   9      581.69      612.40      5.08 o
  -1   0   9       65.01       76.12      2.81 o
   0   0   9      345.13      320.22      4.93 o
   1   0   9      169.09      158.96      4.21 o
   2   0   9      126.31      128.16      4.07 o
   3   0   9       30.25       32.04      4.32 o
   4   0   9        3.82        8.21      6.53 o
   5   0   9       32.80       39.30      7.21 o
   6   0   9       68.04       65.54      7.14 o
   7   0   9      300.49      299.96     13.70 o
   8   0   9       68.00       78.86      7.61 o
 -10   1   9      212.31      198.57      8.04 o
  -9   1   9       91.51       87.33      6.39 o
  -8   1   9       50.94       41.05      5.84 o
  -7   1   9       59.29       65.45      6.14 o
  -6   1   9       10.20        6.98      5.49 o
  -5   1   9      320.12      330.44      5.66 o
  -4   1   9       44.38       55.25      3.10 o
  -3   1   9      941.16      940.38      6.87 o
  -2   1   9     1182.17     1232.45      9.80 o
  -1   1   9     3223.12     3176.01     16.41 o
   0   1   9        1.08        0.25      1.93 o
   1   1   9      251.07      227.43      5.01 o
   2   1   9       43.79       42.55      4.17 o
   3   1   9      256.36      256.59      8.38 o
   4   1   9       73.06       75.74      6.65 o
   5   1   9      371.78      369.28      9.44 o
   6   1   9      185.99      179.22      7.95 o
   7   1   9       21.75       20.45      7.24 o
   8   1   9      117.65      132.44      7.93 o
 -10   2   9       40.07       30.25      6.42 o
  -9   2   9       48.34       43.09      6.52 o
  -8   2   9       66.44       65.24      5.85 o
  -7   2   9       54.84       56.94      7.58 o
  -6   2   9       12.30       14.87      4.46 o
  -5   2   9      794.22      815.17      7.83 o
  -4   2   9      217.35      201.64      3.51 o
  -3   2   9      585.72      587.52      7.29 o
  -2   2   9      272.17      303.80      4.00 o
  -1   2   9      411.60      411.59      4.89 o
   0   2   9        1.79        3.29      2.15 o
   1   2   9       11.86       11.15      3.11 o
   2   2   9       52.96       64.44      4.75 o
   3   2   9        6.83        4.23      6.78 o
   4   2   9      215.71      193.64      8.75 o
   5   2   9       27.83       21.51      7.93 o
   6   2   9       72.26       64.21      7.40 o
   7   2   9        1.05       -6.90      6.90 o
 -10   3   9       66.33       61.53      6.75 o
  -9   3   9      109.65      106.29      7.23 o
  -8   3   9      168.22      168.12      8.06 o
  -7   3   9      202.85      197.37      5.88 o
  -6   3   9       10.19        6.82      3.73 o
  -5   3   9      419.64      466.71      6.56 o
  -4   3   9      978.80      949.30      6.66 o
  -3   3   9      714.30      735.55      8.15 o
  -2   3   9      271.89      262.18      4.49 o
  -1   3   9       14.81       12.16      2.58 o
   0   3   9      778.74      752.98      7.93 o
   1   3   9     1016.38     1016.11     20.30 o
   2   3   9     1060.93     1075.51     10.04 o
   3   3   9        6.08        8.24      7.05 o
   4   3   9       48.32       40.56      7.77 o
   5   3   9       87.67      113.34      8.40 o
   6   3   9      142.98      149.50      9.00 o
   7   3   9        8.51       11.19      7.00 o
 -10   4   9        1.16        9.57     10.89 o
  -9   4   9       54.19       53.67      7.30 o
  -8   4   9        7.02       12.85      5.68 o
  -7   4   9       26.31       35.76      5.74 o
  -6   4   9        2.60        1.27      4.41 o
  -5   4   9      137.46      130.29      4.09 o
  -4   4   9      164.16      165.09      4.00 o
  -3   4   9        7.81        3.58      3.48 o
  -2   4   9      109.67       92.74      3.70 o
  -1   4   9        8.84        8.75      2.55 o
   0   4   9        3.38        4.23      2.45 o
   1   4   9      135.60      134.86      4.78 o
   2   4   9        3.77        3.22      4.40 o
   3   4   9        1.22        6.70      7.73 o
   4   4   9       43.62       32.61      7.77 o
   5   4   9       57.59       51.60     11.02 o
   6   4   9       76.26       79.00      8.58 o
   7   4   9       16.20       13.66      8.05 o
 -10   5   9       51.37       71.33      8.89 o
  -9   5   9      220.26      220.34      7.80 o
  -8   5   9      405.58      402.62     10.73 o
  -7   5   9      342.75      353.70      7.02 o
  -6   5   9      415.19      437.64      6.87 o
  -5   5   9      677.78      641.36      8.22 o
  -4   5   9      277.80      255.19      4.50 o
  -3   5   9      169.82      138.05      4.12 o
  -2   5   9      260.42      243.96      4.49 o
  -1   5   9     1603.21     1568.79     18.54 o
   0   5   9       86.00       77.57      3.23 o
   1   5   9      477.25      475.86      7.64 o
   2   5   9      402.77      378.32      7.59 o
   3   5   9      302.90      296.30      9.93 o
   4   5   9      163.66      150.90      9.20 o
   5   5   9      102.04       86.10      9.01 o
   6   5   9       12.33        7.29      8.63 o
   7   5   9       24.65       22.04      8.76 o
 -10   6   9        2.69        6.09      8.48 o
  -9   6   9        0.30        1.93      5.42 o
  -8   6   9       37.48       36.97      5.90 o
  -7   6   9      339.48      307.35      6.46 o
  -6   6   9      252.46      250.83      5.68 o
  -5   6   9       13.51        4.83      4.07 o
  -4   6   9      108.50       95.80      4.30 o
  -3   6   9       55.34       54.64      3.61 o
  -2   6   9      131.25      117.07      4.10 o
  -1   6   9       26.25       38.84      4.42 o
   0   6   9       10.78       14.74      3.73 o
   1   6   9       23.00       13.34      4.75 o
   2   6   9       24.66       17.67      5.12 o
   3   6   9      522.56      489.04     16.27 o
   4   6   9      316.98      315.61     10.45 o
   5   6   9      107.97      121.20     10.80 o
   6   6   9       33.26       34.80      8.57 o
  -9   7   9       16.38       18.30      5.65 o
  -8   7   9       49.14       55.06      5.91 o
  -7   7   9        2.27        1.59      4.24 o
  -6   7   9       71.28       72.14      4.74 o
  -5   7   9      286.87      301.00      5.89 o
  -4   7   9      899.66      923.35      7.80 o
  -3   7   9      391.09      405.78      6.98 o
  -2   7   9     2305.64     2297.74     24.35 o
  -1   7   9     1166.04     1146.65     19.14 o
   0   7   9      357.73      353.40      7.99 o
   1   7   9      261.03      261.23      5.97 o
   2   7   9      272.97      248.32      7.23 o
   3   7   9      339.69      365.94     21.62 o
   4   7   9       66.47       57.59      9.41 o
   5   7   9       28.24       19.13      9.81 o
   6   7   9      196.56      215.17     10.80 o
  -9   8   9       55.61       55.92      6.36 o
  -8   8   9       40.45       41.82      5.96 o
  -7   8   9      221.76      230.29      6.39 o
  -6   8   9       85.83       79.46      4.82 o
  -5   8   9       64.60       78.84      5.21 o
  -4   8   9       10.09       18.68      4.55 o
  -3   8   9       56.93       46.39      4.57 o
  -2   8   9        0.31        7.80      5.64 o
  -1   8   9      266.85      260.83      7.87 o
   0   8   9      590.06      605.11     13.30 o
   1   8   9        0.69        4.73      6.36 o
   2   8   9      330.43      278.87      8.94 o
   3   8   9      140.71      128.86      8.63 o
   4   8   9       26.09       26.36      8.52 o
   5   8   9       47.87       63.65      8.65 o
  -8   9   9      273.86      278.11      7.74 o
  -7   9   9       67.83       66.42      5.91 o
  -6   9   9      111.41      127.55      6.36 o
  -5   9   9      157.31      161.52      5.77 o
  -4   9   9      115.85      110.27      5.42 o
  -3   9   9       68.99       74.06      4.84 o
  -2   9   9      333.36      338.95      7.71 o
  -1   9   9       65.92       77.48      6.70 o
   0   9   9       85.17       99.84      6.72 o
   1   9   9        1.18       -5.39      7.52 o
   2   9   9       99.80       93.85      9.45 o
   3   9   9      425.15      426.77     15.35 o
   4   9   9      114.63      100.32      8.72 o
   5   9   9       42.15       33.29      8.41 o
  -8  10   9       11.96       17.27      5.57 o
  -7  10   9        1.54        4.71      5.40 o
  -6  10   9        8.64       11.27      5.38 o
  -5  10   9        7.37        9.18      5.36 o
  -4  10   9        0.47        1.62      4.92 o
  -3  10   9      191.06      193.36      7.38 o
  -2  10   9      188.35      179.95      7.11 o
  -1  10   9       52.88       61.55      6.71 o
   0  10   9        0.81       -0.06      5.93 o
   1  10   9       56.18       53.10      8.50 o
   2  10   9       84.50       82.13      8.44 o
   3  10   9        0.34        5.98     11.30 o
   4  10   9       16.34       -9.49     20.61 o
  -7  11   9      183.65      194.81      8.12 o
  -6  11   9       96.69      106.60      7.22 o
  -5  11   9        9.22        6.05      5.95 o
  -4  11   9       75.52       62.16      6.29 o
  -3  11   9      189.86      185.86      7.88 o
  -2  11   9      420.10      437.01      9.53 o
  -1  11   9      189.82      200.40      7.22 o
   0  11   9      210.38      222.75     10.54 o
   1  11   9       15.51       24.95      8.58 o
   2  11   9       11.98       10.31     10.18 o
   3  11   9      242.56      241.82     24.14 o
  -6  12   9        3.02        2.49      6.04 o
  -5  12   9       36.29       33.11      7.05 o
  -4  12   9      146.02      148.58     11.30 o
  -3  12   9      125.38      117.46      8.94 o
  -2  12   9      241.64      247.73      8.42 o
  -1  12   9       80.03       75.19      6.28 o
   0  12   9       19.61       16.81      7.76 o
   1  12   9       24.05       32.62     13.02 o
   2  12   9        0.20        2.45     22.81 o
  -5  13   9        0.88        1.60      5.98 o
  -4  13   9       43.35       38.60      8.16 o
  -3  13   9      225.61      220.34     10.21 o
  -2  13   9      222.25      205.88      9.80 o
  -1  13   9       72.08       77.24      6.92 o
   0  13   9      121.54      117.81     10.16 o
   1  13   9       53.67       59.46      8.24 o
  -2  14   9        0.52        1.45      7.30 o
  -1 -16  10       47.39       51.40      8.44 o
   0 -16  10      142.54      133.02      9.77 o
  -4 -15  10        0.92        7.33     11.14 o
  -3 -15  10       10.15       17.12     10.75 o
  -2 -15  10        5.74        8.09      8.13 o
  -1 -15  10       22.80       26.00      8.16 o
   0 -15  10      118.13      135.91     12.60 o
   1 -15  10       40.93       52.02     11.91 o
   2 -15  10        4.99       -6.04      7.42 o
   3 -15  10       22.52       26.65      7.56 o
  -5 -14  10      154.21      177.45     10.12 o
  -4 -14  10       84.49       76.21     11.66 o
  -3 -14  10      199.43      196.93     12.31 o
  -2 -14  10      232.74      225.62      9.67 o
  -1 -14  10      322.52      345.27     11.15 o
   0 -14  10      470.41      522.06     10.12 o
   1 -14  10      428.79      433.08      8.50 o
   2 -14  10       91.02       90.55      9.16 o
   3 -14  10       92.68       77.72      7.91 o
   4 -14  10       92.46       97.75      8.44 o
  -6 -13  10       12.91       26.42      9.31 o
  -5 -13  10       37.79       33.93      9.06 o
  -4 -13  10        8.96        9.53     11.02 o
  -3 -13  10      522.59      504.42     15.83 o
  -2 -13  10       61.20       59.44      8.25 o
  -1 -13  10       35.14       36.93      6.93 o
   0 -13  10       11.26        7.56      6.89 o
   1 -13  10       30.63       29.88      6.04 o
   2 -13  10       21.36       26.60      6.52 o
   3 -13  10        9.24        8.81      7.37 o
   4 -13  10        1.43        1.53      7.20 o
   5 -13  10        4.13       12.93      7.24 o
  -7 -12  10      177.75      191.16     10.12 o
  -6 -12  10        0.91        3.03      7.70 o
  -5 -12  10      118.58      133.07      9.74 o
  -4 -12  10      194.54      195.86     18.25 o
  -3 -12  10        9.71        7.89     10.62 o
  -2 -12  10       52.57       53.92      8.39 o
  -1 -12  10      309.81      315.29     11.77 o
   0 -12  10      427.89      435.98      8.03 o
   1 -12  10      638.71      661.89     13.40 o
   2 -12  10      133.84      136.09      8.18 o
   3 -12  10       23.49       30.23      6.47 o
   4 -12  10      106.01      116.70      7.16 o
   5 -12  10       19.27       17.20      7.26 o
  -7 -11  10       48.92       34.75      7.98 o
  -6 -11  10      115.27      100.48      8.34 o
  -5 -11  10      110.86       94.19      8.00 o
  -4 -11  10      142.75      141.48     11.89 o
  -3 -11  10      232.38      253.32     13.62 o
  -2 -11  10      337.31      348.05     15.23 o
  -1 -11  10        3.05       16.41      9.46 o
   0 -11  10      186.26      164.47      6.99 o
   1 -11  10       31.34       42.56      6.72 o
   2 -11  10       14.63       10.88      7.30 o
   3 -11  10        4.94        1.36      7.28 o
   4 -11  10      156.43      170.79      7.54 o
   5 -11  10        9.56       11.97      6.15 o
   6 -11  10       30.32       37.17     11.46 o
  -8 -10  10        3.02       -0.56      7.42 o
  -7 -10  10       12.59       14.85      7.73 o
  -6 -10  10       81.17       81.38      8.12 o
  -5 -10  10      174.67      175.27     14.05 o
  -4 -10  10       42.86       34.45      8.66 o
  -3 -10  10       47.27       68.26      8.63 o
  -2 -10  10      697.07      690.68      9.93 o
  -1 -10  10      482.56      536.09      8.96 o
   0 -10  10        5.74       13.48      5.11 o
   1 -10  10        3.41        4.39      5.21 o
   2 -10  10      486.81      551.52     12.23 o
   3 -10  10      389.46      411.90      9.96 o
   4 -10  10      267.08      260.55     11.97 o
   5 -10  10      274.97      298.14      9.75 o
   6 -10  10        7.16        6.25      7.83 o
  -8  -9  10       49.01       36.04      7.68 o
  -7  -9  10        0.39        2.09      7.52 o
  -6  -9  10      263.09      260.85      9.97 o
  -5  -9  10      463.97      456.21     15.40 o
  -4  -9  10        0.79       -0.88      8.37 o
  -3  -9  10      173.69      161.46      9.23 o
  -2  -9  10      479.12      499.53      9.25 o
  -1  -9  10      385.10      413.47      7.04 o
   0  -9  10      237.37      229.89      6.52 o
   1  -9  10       80.25       83.77      4.81 o
   2  -9  10       40.59       34.66      8.71 o
   3  -9  10       36.81       53.92      8.90 o
   4  -9  10        3.16       10.76      7.36 o
   5  -9  10       63.27       56.22      6.69 o
   6  -9  10       27.64       25.06      7.64 o
   7  -9  10      143.93      162.95      9.22 o
  -9  -8  10       66.88       62.48      7.91 o
  -8  -8  10      162.26      135.08      8.41 o
  -7  -8  10      280.81      282.85     11.71 o
  -6  -8  10      152.59      157.47      9.31 o
  -5  -8  10      583.96      636.12     20.15 o
  -4  -8  10      430.56      440.59     11.54 o
  -3  -8  10      974.44      937.45     12.47 o
  -2  -8  10      488.18      494.33      8.33 o
  -1  -8  10      214.85      227.60      5.75 o
   0  -8  10      104.02      101.01      5.53 o
   1  -8  10      394.97      372.41      6.67 o
   2  -8  10      468.19      444.14     16.23 o
   3  -8  10       99.40       87.86      9.73 o
   4  -8  10      162.05      134.48      8.50 o
   5  -8  10      183.51      181.41      7.48 o
   6  -8  10       84.14       77.84      8.22 o
   7  -8  10       70.22       92.25      8.49 o
  -9  -7  10       36.48       35.46      7.42 o
  -8  -7  10        4.93        8.31      7.34 o
  -7  -7  10       34.09       23.07      8.32 o
  -6  -7  10       53.23       48.88      8.44 o
  -5  -7  10       79.40       78.06      8.40 o
  -4  -7  10        6.75       24.31      7.84 o
  -3  -7  10      402.01      382.91     10.68 o
  -2  -7  10      117.97      106.71      5.02 o
  -1  -7  10       36.37       43.14      4.71 o
   0  -7  10       28.06       31.68      4.66 o
   1  -7  10      340.92      320.46      6.60 o
   2  -7  10       86.64       88.54      4.23 o
   3  -7  10       19.22       11.82      7.32 o
   4  -7  10        0.34       -2.42      7.33 o
   5  -7  10       82.04       83.63      8.23 o
   6  -7  10       21.33       21.66      7.73 o
   7  -7  10        0.57        5.07      9.34 o
  -9  -6  10      107.76      117.76      7.92 o
  -8  -6  10      515.44      558.46     17.03 o
  -7  -6  10      105.55       92.29      8.68 o
  -6  -6  10      142.17      143.34      9.47 o
  -5  -6  10      448.12      442.37     10.27 o
  -4  -6  10      226.27      235.19      8.88 o
  -3  -6  10      359.58      355.18      8.93 o
  -2  -6  10       67.24       67.96      4.07 o
  -1  -6  10      113.49      109.13      4.69 o
   0  -6  10       28.23       23.46      4.29 o
   1  -6  10       19.67       17.22      3.62 o
   2  -6  10      174.23      158.54      4.45 o
   3  -6  10      151.05      147.44      7.96 o
   4  -6  10       87.47       71.27      7.88 o
   5  -6  10        1.75        4.24      8.82 o
   6  -6  10       24.67       18.77     10.34 o
   7  -6  10       23.12       29.86      9.18 o
 -10  -5  10       94.57       91.03      8.12 o
  -9  -5  10       15.77       14.58      6.40 o
  -8  -5  10       14.18       12.05      7.72 o
  -7  -5  10        0.83       -3.26      6.13 o
  -6  -5  10      287.73      292.63      7.45 o
  -5  -5  10      707.88      733.49     11.89 o
  -4  -5  10       17.22        6.87      7.24 o
  -3  -5  10       56.51       48.91      6.83 o
  -2  -5  10        2.70        2.04      3.60 o
  -1  -5  10       55.93       60.26      4.98 o
   0  -5  10        1.86        1.33      3.49 o
   1  -5  10      120.99      125.88      3.92 o
   2  -5  10      220.34      204.22      4.74 o
   3  -5  10       27.76       38.02      6.56 o
   4  -5  10       62.52       64.17      9.52 o
   5  -5  10       97.60      101.92     10.91 o
   6  -5  10       15.48       18.74      7.70 o
   7  -5  10        2.09        4.03      8.56 o
 -10  -4  10      178.49      161.89     11.63 o
  -9  -4  10      418.26      409.26     10.32 o
  -8  -4  10      262.02      253.76     12.14 o
  -7  -4  10      650.01      638.97     17.40 o
  -6  -4  10      192.30      189.68      6.99 o
  -5  -4  10     1633.76     1624.30     24.61 o
  -4  -4  10      278.80      293.67      8.39 o
  -3  -4  10      445.38      461.00      8.60 o
  -2  -4  10       54.02       47.06      3.38 o
  -1  -4  10     1577.14     1523.38     10.52 o
   0  -4  10     1206.36     1185.70      6.85 o
   1  -4  10     1049.70     1032.08      9.26 o
   2  -4  10     2169.02     2111.79     23.45 o
   3  -4  10     2544.31     2480.61     52.59 o
   4  -4  10      342.24      338.34      7.81 o
   5  -4  10       17.03       21.94      7.52 o
   6  -4  10      102.98      101.35      9.44 o
   7  -4  10       65.17       66.78      9.30 o
 -10  -3  10        5.63        8.46      6.03 o
  -9  -3  10       71.84       78.32      6.58 o
  -8  -3  10       60.13       67.79      6.58 o
  -7  -3  10       37.23       33.46      5.44 o
  -6  -3  10      412.27      396.37      8.76 o
  -5  -3  10      872.20      863.49     14.67 o
  -4  -3  10        3.78        3.18      4.57 o
  -3  -3  10        3.93        8.74      5.14 o
  -2  -3  10     1064.23     1066.38      6.37 o
  -1  -3  10      710.65      666.82      7.90 o
   0  -3  10      111.27       91.81      3.58 o
   1  -3  10      628.93      597.02      6.83 o
   2  -3  10      698.99      676.68      6.61 o
   3  -3  10       16.57       17.15      6.44 o
   4  -3  10      153.41      128.68      7.37 o
   5  -3  10        0.86        0.06      6.58 o
   6  -3  10        6.31       15.41     10.90 o
   7  -3  10       18.67       12.28     11.14 o
 -10  -2  10      294.36      320.08      9.94 o
  -9  -2  10      250.85      266.66      9.61 o
  -8  -2  10       69.99       70.60      6.39 o
  -7  -2  10      149.17      134.02      6.04 o
  -6  -2  10       37.73       31.98      5.17 o
  -5  -2  10       81.37       84.17      5.17 o
  -4  -2  10      146.93      140.61      5.43 o
  -3  -2  10        7.18        2.50      4.26 o
  -2  -2  10       14.49       17.97      2.92 o
  -1  -2  10      552.73      539.94      4.80 o
   0  -2  10     1363.17     1373.21      8.97 o
   1  -2  10     1262.31     1320.45      8.02 o
   2  -2  10       73.77       84.26      4.11 o
   3  -2  10      215.20      175.53      7.15 o
   4  -2  10        0.65       -5.67      6.54 o
   5  -2  10       43.24       47.21      7.34 o
   6  -2  10      395.44      419.68      9.63 o
   7  -2  10      193.01      216.49     14.52 o
 -10  -1  10       12.81       13.60      5.98 o
  -9  -1  10       43.88       37.07      6.10 o
  -8  -1  10       56.45       60.28      6.22 o
  -7  -1  10        0.46       -0.98      5.78 o
  -6  -1  10        7.88        9.83      5.05 o
  -5  -1  10      378.76      385.01      7.13 o
  -4  -1  10        0.96        2.09      2.77 o
  -3  -1  10      257.65      292.00      9.50 o
  -2  -1  10      643.22      580.00      8.67 o
  -1  -1  10      512.82      475.55      4.54 o
   0  -1  10        0.87        0.00      2.44 o
   1  -1  10       69.73       62.34      3.84 o
   2  -1  10       50.26       47.96      3.89 o
   3  -1  10        2.96        2.55      3.40 o
   4  -1  10        5.63        6.11      6.73 o
   5  -1  10        0.27        3.86      6.86 o
   6  -1  10        2.12        6.53      7.04 o
   7  -1  10        1.33       -1.18      6.85 o
 -10   0  10      100.96      117.06      7.39 o
  -9   0  10       29.08       27.56      5.81 o
  -8   0  10       20.80       20.37      6.08 o
  -7   0  10     1021.79      955.49     12.76 o
  -6   0  10     2039.17     2007.92     13.45 o
  -5   0  10        5.13        4.19      3.93 o
  -4   0  10       19.79       14.57      3.04 o
  -3   0  10      406.51      393.66      5.57 o
  -2   0  10      443.08      412.22      8.64 o
  -1   0  10      476.91      411.61      4.29 o
   0   0  10      567.93      462.53     16.57 o
   1   0  10      216.58      211.52      4.27 o
   2   0  10      256.38      243.66      4.92 o
   3   0  10      192.68      199.04      5.54 o
   4   0  10      346.13      324.55      8.88 o
   5   0  10      521.84      542.16      9.43 o
   6   0  10      155.59      171.03      7.76 o
   7   0  10       68.12       70.93      7.51 o
 -10   1  10        1.28        1.51      6.16 o
  -9   1  10        3.61       -5.08      6.42 o
  -8   1  10      175.10      167.91      6.93 o
  -7   1  10      278.15      282.11      9.60 o
  -6   1  10      276.30      249.38      7.23 o
  -5   1  10       16.68       22.88      3.61 o
  -4   1  10      523.58      518.47      5.22 o
  -3   1  10       50.49       52.84      3.92 o
  -2   1  10      384.71      363.54      3.68 o
  -1   1  10      545.76      500.77      5.16 o
   0   1  10       56.57       55.51      3.74 o
   1   1  10        0.45        2.50      3.57 o
   2   1  10       33.16       48.46      3.88 o
   3   1  10        0.92        3.60      5.97 o
   4   1  10       68.75       59.78      6.74 o
   5   1  10      255.99      274.22      8.25 o
   6   1  10       92.97       95.72      7.32 o
   7   1  10      314.65      355.83      9.53 o
 -10   2  10       41.12       34.04      6.68 o
  -9   2  10       66.99       62.70      6.89 o
  -8   2  10      228.98      209.90      8.22 o
  -7   2  10       72.95       71.41      5.90 o
  -6   2  10      462.80      458.23     15.25 o
  -5   2  10      277.36      288.02      5.85 o
  -4   2  10      597.27      623.38      6.52 o
  -3   2  10     1877.80     1918.51     10.46 o
  -2   2  10       14.73       23.68      2.40 o
  -1   2  10      568.80      548.77      6.78 o
   0   2  10      181.15      163.48      4.58 o
   1   2  10      392.90      407.97      8.19 o
   2   2  10       31.37       35.01      5.21 o
   3   2  10      312.03      295.38      8.94 o
   4   2  10        0.52       -4.26      7.51 o
   5   2  10       80.05       95.94      7.21 o
   6   2  10       41.53       42.82      7.09 o
   7   2  10       17.23        7.44      7.05 o
 -10   3  10        2.13        2.03      6.28 o
  -9   3  10        4.21       -3.46      6.48 o
  -8   3  10      162.70      169.74      9.36 o
  -7   3  10       44.86       59.64      8.03 o
  -6   3  10       78.03       68.92      5.52 o
  -5   3  10      604.66      620.68      7.76 o
  -4   3  10      368.83      351.37      5.33 o
  -3   3  10      223.70      233.07      4.94 o
  -2   3  10        1.47        1.91      3.44 o
  -1   3  10      115.11      111.09      3.33 o
   0   3  10       90.44       89.01      4.19 o
   1   3  10       36.01       40.98      4.20 o
   2   3  10      419.30      393.12      8.08 o
   3   3  10      121.14       84.25      8.09 o
   4   3  10        6.80       -5.20      7.48 o
   5   3  10        4.75        3.02      7.76 o
   6   3  10       25.93       13.04      8.28 o
   7   3  10        0.69        1.33      6.85 o
 -10   4  10       25.20       21.20      6.38 o
  -9   4  10      217.38      229.13      8.40 o
  -8   4  10      493.48      478.69     12.89 o
  -7   4  10       87.91       93.26      6.74 o
  -6   4  10       86.04       96.62      5.26 o
  -5   4  10      198.38      174.73      4.49 o
  -4   4  10      309.29      284.37      4.75 o
  -3   4  10       52.19       64.98      3.94 o
  -2   4  10     1003.84      931.42     11.72 o
  -1   4  10     1037.52     1003.44     13.75 o
   0   4  10      809.92      798.33      7.58 o
   1   4  10       29.64       36.20      4.39 o
   2   4  10      462.26      457.64     22.21 o
   3   4  10       89.31       89.24      8.41 o
   4   4  10      146.39      130.86      8.44 o
   5   4  10       44.01       52.81      7.91 o
   6   4  10       58.11       45.88     10.71 o
  -9   5  10        0.24        6.80      5.54 o
  -8   5  10      104.53      117.37      7.26 o
  -7   5  10        7.15        5.40      6.20 o
  -6   5  10       87.53       84.71      5.36 o
  -5   5  10       14.56        8.00      3.91 o
  -4   5  10       52.44       58.97      3.72 o
  -3   5  10      144.06      138.80      4.36 o
  -2   5  10       96.42       96.04      4.09 o
  -1   5  10        0.38        3.58      3.28 o
   0   5  10      336.39      328.53      6.11 o
   1   5  10       10.76        8.72      4.85 o
   2   5  10      173.69      166.09      8.83 o
   3   5  10      277.19      261.17      9.98 o
   4   5  10       70.21       47.07      8.44 o
   5   5  10       44.52       51.67     10.64 o
   6   5  10        0.37       -6.91      8.65 o
  -9   6  10      109.74      106.25      7.03 o
  -8   6  10      582.91      633.17     35.53 o
  -7   6  10      298.63      287.32      7.66 o
  -6   6  10      246.04      255.24      5.81 o
  -5   6  10      570.25      595.49      7.31 o
  -4   6  10      197.58      199.03      5.03 o
  -3   6  10     1205.23     1224.04      8.13 o
  -2   6  10      864.26      897.79      7.18 o
  -1   6  10       47.65       38.84      4.01 o
   0   6  10      158.97      176.24      6.31 o
   1   6  10      641.93      681.99      9.19 o
   2   6  10      153.74      147.53      8.61 o
   3   6  10      254.12      269.36     11.96 o
   4   6  10       49.96       40.81      8.18 o
   5   6  10       90.79       97.99      9.17 o
   6   6  10       94.38       87.27      9.35 o
  -9   7  10       11.34       18.02      6.13 o
  -8   7  10        8.64       13.32      6.25 o
  -7   7  10      318.16      347.58      6.58 o
  -6   7  10        1.97       -0.12      4.27 o
  -5   7  10       31.01       36.37      4.65 o
  -4   7  10      206.48      209.02      5.34 o
  -3   7  10      146.56      148.41      5.18 o
  -2   7  10      433.31      436.54      6.75 o
  -1   7  10      163.53      160.98      6.54 o
   0   7  10       27.71       21.01      5.90 o
   1   7  10      317.48      296.55      9.92 o
   2   7  10      152.12      143.03     23.06 o
   3   7  10       46.78       42.81     10.06 o
   4   7  10        1.64        5.27      7.81 o
   5   7  10       13.57       12.47      8.77 o
  -8   8  10      306.94      336.96      8.46 o
  -7   8  10      110.52      106.35      5.76 o
  -6   8  10       51.97       52.43      4.81 o
  -5   8  10      165.25      163.20      5.46 o
  -4   8  10      998.87     1033.96     10.84 o
  -3   8  10        4.54        4.31      4.41 o
  -2   8  10       44.76       37.39      4.84 o
  -1   8  10      459.25      445.57     10.49 o
   0   8  10       79.19       94.73      6.79 o
   1   8  10      580.56      589.21     11.84 o
   2   8  10      412.12      395.12     14.94 o
   3   8  10      304.78      343.27     23.21 o
   4   8  10      294.94      331.36     15.11 o
   5   8  10       69.61       75.02     13.28 o
  -8   9  10       65.63       77.81      7.28 o
  -7   9  10        0.45        5.30      5.19 o
  -6   9  10        0.86       -2.25      5.46 o
  -5   9  10      103.95      111.53      5.48 o
  -4   9  10       20.40       26.24      4.80 o
  -3   9  10       24.74       24.34      4.45 o
  -2   9  10       22.98       23.42      4.96 o
  -1   9  10       12.21        7.76      6.41 o
   0   9  10       96.96       98.18      7.06 o
   1   9  10       18.25        8.06      7.68 o
   2   9  10       37.39       35.35     12.03 o
   3   9  10        3.51        9.64     11.45 o
   4   9  10        5.86        7.53     12.04 o
  -7  10  10      223.68      236.24      7.48 o
  -6  10  10      139.23      147.03      6.58 o
  -5  10  10        8.57       10.07      5.26 o
  -4  10  10       31.74       27.30      5.18 o
  -3  10  10        8.89       10.00      4.74 o
  -2  10  10        3.04        1.71      6.32 o
  -1  10  10       90.56       93.45      7.33 o
   0  10  10       45.39       49.85      8.38 o
   1  10  10      222.84      204.02      9.64 o
   2  10  10       56.48       39.63     11.73 o
   3  10  10       25.61       32.11     11.93 o
  -6  11  10       11.56       17.30      6.14 o
  -5  11  10       20.26       21.31      6.79 o
  -4  11  10      273.71      290.08      8.39 o
  -3  11  10      140.43      139.63      6.35 o
  -2  11  10        9.35        7.78      5.89 o
  -1  11  10       90.32       91.89      7.13 o
   0  11  10       73.16       77.30      8.45 o
   1  11  10        3.53       10.94      9.59 o
   2  11  10      121.43      153.61     16.06 o
  -5  12  10       96.17      100.68      7.06 o
  -4  12  10      343.08      348.14      9.16 o
  -3  12  10      594.97      602.19     13.18 o
  -2  12  10      287.46      275.89      8.70 o
  -1  12  10      127.43      125.04      8.00 o
   0  12  10       81.01       70.85      8.62 o
   1  12  10       95.25      101.55     10.92 o
  -3  13  10       35.65       39.58      7.85 o
  -2  13  10        0.24       -2.90      6.97 o
  -1  13  10        2.45        8.70      7.22 o
  -3 -15  11      102.99      105.87     11.57 o
  -2 -15  11       38.06       38.40     10.67 o
  -1 -15  11       91.65      109.78      9.23 o
   0 -15  11      178.48      185.76     10.80 o
   1 -15  11      148.13      140.02     13.50 o
  -4 -14  11        1.45        8.89     11.37 o
  -3 -14  11        5.23       11.72     10.78 o
  -2 -14  11      127.75      150.85     11.13 o
  -1 -14  11       35.71       58.59      7.17 o
   0 -14  11       12.48       14.20      8.70 o
   1 -14  11        0.23        5.21      6.82 o
   2 -14  11        0.18        6.96      8.38 o
   3 -14  11       13.56       12.70      7.55 o
  -5 -13  11      305.40      309.99     11.44 o
  -4 -13  11      290.79      260.07     10.85 o
  -3 -13  11      527.12      545.58     23.78 o
  -2 -13  11        2.38       12.10      7.93 o
  -1 -13  11        1.74        3.85      6.88 o
   0 -13  11       95.65       97.47      6.98 o
   1 -13  11      348.23      344.40      9.42 o
   2 -13  11       75.00       71.58      7.62 o
   3 -13  11       64.70       70.83      6.97 o
   4 -13  11       41.85       47.16     10.86 o
  -6 -12  11       24.58       32.89      9.25 o
  -5 -12  11      163.06      169.08      9.98 o
  -4 -12  11        5.27       11.02      8.55 o
  -3 -12  11      416.96      419.24     13.56 o
  -2 -12  11       87.75       93.60      8.92 o
  -1 -12  11      485.94      471.06      9.44 o
   0 -12  11       12.87        6.08      6.24 o
   1 -12  11       73.32       69.16      5.69 o
   2 -12  11        2.38        0.53      7.06 o
   3 -12  11      171.44      169.40      8.61 o
   4 -12  11       24.31       34.48      6.42 o
   5 -12  11        8.12       11.35      8.13 o
  -7 -11  11        4.14        7.99      8.86 o
  -6 -11  11        3.72        3.94      8.70 o
  -5 -11  11      547.65      584.19     13.85 o
  -4 -11  11      278.59      287.16     10.63 o
  -3 -11  11      421.06      416.97     13.56 o
  -2 -11  11      254.62      257.21      9.73 o
  -1 -11  11      368.11      387.62     16.38 o
   0 -11  11       18.22       19.68      6.27 o
   1 -11  11      171.91      176.03      7.70 o
   2 -11  11       93.68      119.07      8.46 o
   3 -11  11        4.96        6.49      7.27 o
   4 -11  11       12.45       15.96      6.25 o
   5 -11  11       57.26       60.08      6.83 o
  -8 -10  11        4.21       -4.01      8.75 o
  -7 -10  11       87.67       78.90      9.41 o
  -6 -10  11      183.94      172.76     14.09 o
  -5 -10  11       45.50       52.79      9.01 o
  -4 -10  11       53.63       61.12      8.77 o
  -3 -10  11        7.68        6.13      8.07 o
  -2 -10  11       68.01       65.16      6.69 o
  -1 -10  11      609.12      599.45     11.50 o
   0 -10  11       46.22       61.55      5.52 o
   1 -10  11       78.32       89.67      6.31 o
   2 -10  11      231.42      234.98      9.58 o
   3 -10  11      169.27      181.30     10.34 o
   4 -10  11       26.23       15.72      6.83 o
   5 -10  11       36.79       46.25      6.49 o
   6 -10  11       46.34       56.06      8.27 o
  -8  -9  11      115.93      118.29      9.62 o
  -7  -9  11      347.62      367.56     11.22 o
  -6  -9  11      106.00      100.99      9.07 o
  -5  -9  11      913.00      903.66     28.32 o
  -4  -9  11      781.29      785.76     19.01 o
  -3  -9  11       66.83       87.29     12.34 o
  -2  -9  11      136.06      136.99      6.94 o
  -1  -9  11       20.13       34.14      6.05 o
   0  -9  11       60.05       60.16      6.62 o
   1  -9  11      438.29      419.92      7.75 o
   2  -9  11      992.20      931.57     17.29 o
   3  -9  11      423.76      402.13     10.89 o
   4  -9  11      102.33       96.00      8.24 o
   5  -9  11      182.23      204.97      7.80 o
   6  -9  11       40.81       38.43      7.98 o
  -8  -8  11        0.28        6.03      8.38 o
  -7  -8  11      138.54      118.89      9.08 o
  -6  -8  11        6.92        6.36      8.21 o
  -5  -8  11       39.46       38.18      8.60 o
  -4  -8  11       76.20       77.59      8.74 o
  -3  -8  11      297.88      300.20      9.56 o
  -2  -8  11       51.43       53.46      6.18 o
  -1  -8  11       34.51       38.99      4.84 o
   0  -8  11      136.67      153.78      5.69 o
   1  -8  11      665.53      629.91     14.10 o
   2  -8  11      142.12      138.24      8.09 o
   3  -8  11        0.46       -0.34      7.30 o
   4  -8  11       21.61       14.70      7.57 o
   5  -8  11       72.13       77.23      8.35 o
   6  -8  11        0.18        1.03      7.65 o
  -9  -7  11      445.56      521.42     14.30 o
  -8  -7  11      124.04      139.74      9.33 o
  -7  -7  11       44.53       40.69      8.30 o
  -6  -7  11       41.53       49.19      8.45 o
  -5  -7  11      504.00      509.28     11.23 o
  -4  -7  11      540.90      544.62     12.32 o
  -3  -7  11      108.16      111.84      8.20 o
  -2  -7  11      186.56      185.77      6.22 o
  -1  -7  11        4.94        3.40      4.51 o
   0  -7  11        2.35        2.91      4.56 o
   1  -7  11      320.53      289.81      5.95 o
   2  -7  11      119.16      104.83      6.29 o
   3  -7  11      292.45      292.18     10.19 o
   4  -7  11      137.52      132.10      8.45 o
   5  -7  11      164.05      187.87      9.02 o
   6  -7  11       53.63       52.81      8.11 o
  -9  -6  11        9.08       11.00      7.65 o
  -8  -6  11       15.32       16.54      7.74 o
  -7  -6  11      147.70      137.21      9.01 o
  -6  -6  11       60.07       52.44      8.02 o
  -5  -6  11        0.95        3.67      8.87 o
  -4  -6  11      548.70      542.26     19.51 o
  -3  -6  11       64.91       75.30     10.12 o
  -2  -6  11      213.57      217.58      6.06 o
  -1  -6  11       69.46       67.77      4.68 o
   0  -6  11       15.74       14.53      3.71 o
   1  -6  11        0.29       -3.62      3.62 o
   2  -6  11       11.95        7.93      5.72 o
   3  -6  11       14.26       11.16      5.80 o
   4  -6  11       11.77        3.92      7.48 o
   5  -6  11        2.29       -3.26      7.58 o
   6  -6  11        3.62        0.78      8.89 o
   7  -6  11        3.35        3.93      9.23 o
  -9  -5  11      182.81      180.60      9.04 o
  -8  -5  11      334.14      319.95     12.47 o
  -7  -5  11       44.28       34.89      7.78 o
  -6  -5  11      364.25      363.68     16.48 o
  -5  -5  11       21.12       22.69      7.33 o
  -4  -5  11      754.90      719.55     10.93 o
  -3  -5  11      589.37      615.53     10.02 o
  -2  -5  11      314.48      304.41      4.99 o
  -1  -5  11       56.57       53.78      4.33 o
   0  -5  11       65.12       63.90      3.77 o
   1  -5  11      144.32      139.75      4.81 o
   2  -5  11      163.65      134.84      4.48 o
   3  -5  11      273.79      325.76      8.44 o
   4  -5  11       96.12      101.55      6.64 o
   5  -5  11        8.01       12.16      8.68 o
   6  -5  11       39.65       44.38      9.27 o
   7  -5  11       71.12       78.76      9.22 o
  -9  -4  11        4.37       -4.28      7.43 o
  -8  -4  11      235.01      247.60      9.44 o
  -7  -4  11       24.33       24.36      6.39 o
  -6  -4  11      100.69      111.34      5.96 o
  -5  -4  11      171.48      163.06      8.54 o
  -4  -4  11        1.26        3.13      6.07 o
  -3  -4  11      178.96      173.48      6.76 o
  -2  -4  11        0.37        1.16      3.29 o
  -1  -4  11       25.73       32.61      3.70 o
   0  -4  11       93.76      105.14      3.94 o
   1  -4  11      548.78      559.40      7.10 o
   2  -4  11      976.58      878.27      8.09 o
   3  -4  11      108.11      140.77      6.79 o
   4  -4  11      123.68      126.93      7.47 o
   5  -4  11        0.71        6.83      7.35 o
   6  -4  11        0.60       -1.97      8.74 o
   7  -4  11        5.04       16.71      9.36 o
 -10  -3  11       54.19       45.90      7.98 o
  -9  -3  11      265.27      258.04      7.93 o
  -8  -3  11      653.91      670.74     30.52 o
  -7  -3  11       57.71       64.56      6.77 o
  -6  -3  11       45.25       55.02      5.36 o
  -5  -3  11      234.61      226.62     12.36 o
  -4  -3  11      133.43      124.90      5.57 o
  -3  -3  11     3254.41     3193.69     35.19 o
  -2  -3  11      192.62      225.93      4.14 o
  -1  -3  11     1056.31     1063.69      8.00 o
   0  -3  11     1113.61     1001.70      9.92 o
   1  -3  11      760.30      771.62     10.05 o
   2  -3  11      450.89      435.98      5.85 o
   3  -3  11      506.74      517.69     14.59 o
   4  -3  11       30.85       24.88      6.26 o
   5  -3  11       48.90       59.17      7.10 o
   6  -3  11      106.13      114.04     12.48 o
   7  -3  11      186.32      204.27     18.43 o
 -10  -2  11        1.03       -0.60      5.96 o
  -9  -2  11        0.54        2.55      6.08 o
  -8  -2  11      514.18      495.70     10.98 o
  -7  -2  11       24.58       26.41      5.87 o
  -6  -2  11      192.90      187.89      6.34 o
  -5  -2  11      115.27      124.34      8.10 o
  -4  -2  11       39.25       52.36      4.90 o
  -3  -2  11      302.34      308.98      6.04 o
  -2  -2  11     1291.99     1284.85     19.16 o
  -1  -2  11     1405.10     1406.86      7.14 o
   0  -2  11        1.71        2.27      3.63 o
   1  -2  11        3.09        2.39      3.69 o
   2  -2  11       60.77       48.98      4.74 o
   3  -2  11        7.73        4.04      5.81 o
   4  -2  11        0.87       -6.28      6.75 o
   5  -2  11       41.94       37.02      7.20 o
   6  -2  11       13.85       17.82      6.94 o
   7  -2  11        2.22       -1.32      8.91 o
 -10  -1  11      145.25      133.64      7.68 o
  -9  -1  11       77.22       81.87      6.61 o
  -8  -1  11       92.84       88.55      7.01 o
  -7  -1  11       33.33       37.12      6.02 o
  -6  -1  11      359.92      347.60      7.71 o
  -5  -1  11      267.53      293.83      7.36 o
  -4  -1  11       46.48       51.85      4.70 o
  -3  -1  11      387.53      406.65      6.49 o
  -2  -1  11     1591.41     1554.76     12.17 o
  -1  -1  11        8.76        6.49      2.86 o
   0  -1  11       90.75       80.96      4.00 o
   1  -1  11      176.81      169.76      4.92 o
   2  -1  11        9.56        9.51      3.66 o
   3  -1  11       92.44       88.79      6.89 o
   4  -1  11      120.82      120.19      7.59 o
   5  -1  11       67.57       76.84      7.38 o
   6  -1  11      146.10      180.93      7.82 o
   7  -1  11        9.73       16.83      7.94 o
 -10   0  11        3.07        4.01      6.37 o
  -9   0  11        5.53        2.75      5.86 o
  -8   0  11      389.88      374.50     13.47 o
  -7   0  11        3.05        0.87      5.98 o
  -6   0  11      862.65      798.50     11.21 o
  -5   0  11       86.30       74.18      6.63 o
  -4   0  11       25.90       17.07      4.26 o
  -3   0  11       38.55       35.99      4.96 o
  -2   0  11      514.96      500.46      5.84 o
  -1   0  11       30.46       21.38      3.01 o
   0   0  11       30.38       33.01      3.67 o
   1   0  11       76.97       68.51      4.08 o
   2   0  11      314.70      296.48      6.21 o
   3   0  11      125.42      113.13      7.13 o
   4   0  11       77.71       77.91      6.92 o
   5   0  11       37.60       48.76      6.81 o
   6   0  11       23.29       28.79      6.70 o
   7   0  11       19.28       21.41      7.02 o
 -10   1  11       13.79        3.20      6.24 o
  -9   1  11      101.58       81.77      7.31 o
  -8   1  11      130.35      130.98      6.81 o
  -7   1  11      187.68      167.02      6.77 o
  -6   1  11      324.58      346.51      8.57 o
  -5   1  11       25.14       25.47      5.14 o
  -4   1  11      267.93      253.06      5.75 o
  -3   1  11      671.53      645.30      7.40 o
  -2   1  11     2440.86     2464.34     16.56 o
  -1   1  11      510.97      482.31      5.34 o
   0   1  11      433.87      419.05      6.55 o
   1   1  11        8.88        8.43      3.77 o
   2   1  11      428.20      405.03      6.07 o
   3   1  11      711.58      660.40      9.51 o
   4   1  11      612.13      585.72     11.49 o
   5   1  11      264.11      279.70      8.29 o
   6   1  11        3.64        7.33      6.67 o
   7   1  11        7.99        5.44      6.94 o
 -10   2  11       23.14       19.97      6.50 o
  -9   2  11       30.57       25.23      6.87 o
  -8   2  11      200.46      194.98      8.28 o
  -7   2  11      198.79      182.96      7.66 o
  -6   2  11       13.17        6.73      6.25 o
  -5   2  11        2.78        0.77      3.86 o
  -4   2  11      439.46      465.02      6.40 o
  -3   2  11        0.32       -4.15      4.51 o
  -2   2  11       36.26       30.44      4.56 o
  -1   2  11      332.44      308.85      5.58 o
   0   2  11      768.24      746.55      8.60 o
   1   2  11        8.50        6.77      4.60 o
   2   2  11        8.90       15.50      5.15 o
   3   2  11      194.20      205.48      7.39 o
   4   2  11       58.86       60.89      6.83 o
   5   2  11        7.73       12.02      6.51 o
   6   2  11        0.56        6.67      6.63 o
 -10   3  11       17.14       11.37      6.55 o
  -9   3  11       42.29       27.31      6.73 o
  -8   3  11      179.43      175.29      8.25 o
  -7   3  11      157.01      133.84     10.96 o
  -6   3  11      241.85      250.56      8.49 o
  -5   3  11      148.16      172.15      5.00 o
  -4   3  11      601.36      615.30      6.65 o
  -3   3  11      144.20      140.58      4.73 o
  -2   3  11     1489.29     1441.59     15.33 o
  -1   3  11     1595.03     1597.96     21.81 o
   0   3  11      312.92      337.02      6.47 o
   1   3  11       40.55       37.30      4.32 o
   2   3  11       72.47       59.99      5.98 o
   3   3  11      165.12      178.41      8.50 o
   4   3  11      124.90      140.52      8.36 o
   5   3  11       64.27       73.11      7.96 o
   6   3  11       35.07       31.25      7.10 o
  -9   4  11       49.99       50.30      6.93 o
  -8   4  11       37.16       41.88      7.67 o
  -7   4  11       82.24       84.13      7.87 o
  -6   4  11       80.35       88.59      8.31 o
  -5   4  11      160.02      138.80      4.48 o
  -4   4  11      143.37      125.60      4.16 o
  -3   4  11        8.97       13.98      4.03 o
  -2   4  11       29.17       32.49      4.01 o
  -1   4  11     1049.02     1045.99     11.08 o
   0   4  11       53.32       60.73      4.33 o
   1   4  11      113.83      120.25      5.04 o
   2   4  11       48.02       40.80      7.35 o
   3   4  11      195.67      172.60      9.28 o
   4   4  11       36.48       36.01      8.59 o
   5   4  11       11.37       10.09      8.03 o
   6   4  11        3.75       -4.93      7.74 o
  -9   5  11       40.12       36.80      7.22 o
  -8   5  11      610.36      601.84     18.58 o
  -7   5  11      371.86      372.39     10.03 o
  -6   5  11      354.15      326.58      6.62 o
  -5   5  11       25.83       26.89      4.09 o
  -4   5  11      224.82      229.99      5.21 o
  -3   5  11      311.06      327.87      5.45 o
  -2   5  11     1018.78     1022.63     10.62 o
  -1   5  11       51.64       50.61      5.23 o
   0   5  11       42.89       32.03      5.91 o
   1   5  11       22.43       29.32      5.60 o
   2   5  11      526.20      525.77     11.25 o
   3   5  11      118.83      105.52      8.87 o
   4   5  11      245.17      227.37     10.22 o
   5   5  11       86.98       88.64      9.03 o
  -9   6  11        2.38        4.51      6.28 o
  -8   6  11       92.50       99.78      8.75 o
  -7   6  11        0.46        0.12      5.49 o
  -6   6  11       39.00       42.35      4.64 o
  -5   6  11      265.84      279.04      5.58 o
  -4   6  11        7.56        9.11      4.15 o
  -3   6  11      185.14      167.76      5.41 o
  -2   6  11       48.61       56.62      4.77 o
  -1   6  11      308.87      326.90      8.73 o
   0   6  11      646.74      702.83     12.94 o
   1   6  11       79.02       67.87      7.63 o
   2   6  11      154.32      130.22     13.86 o
   3   6  11       20.53       19.25      7.74 o
   4   6  11       15.20       20.09      7.98 o
   5   6  11        0.58        7.81      9.60 o
  -8   7  11      284.79      300.84      9.12 o
  -7   7  11       87.47      101.12      6.02 o
  -6   7  11      239.51      245.85      6.00 o
  -5   7  11      634.16      653.02      7.93 o
  -4   7  11      303.93      305.45      5.93 o
  -3   7  11      413.66      419.46      6.64 o
  -2   7  11       59.81       63.13      6.15 o
  -1   7  11      727.88      766.13     13.34 o
   0   7  11       57.46       46.09      7.55 o
   1   7  11       15.82        3.44      7.06 o
   2   7  11      363.02      409.41     15.62 o
   3   7  11      342.44      379.01     15.35 o
   4   7  11      167.85      193.10     13.76 o
   5   7  11       71.92       68.19      9.18 o
  -8   8  11        8.52       13.30      5.91 o
  -7   8  11      277.24      280.73      8.03 o
  -6   8  11      128.96      126.39      5.36 o
  -5   8  11        6.44        1.86      4.46 o
  -4   8  11        2.92        3.17      4.44 o
  -3   8  11       77.32       92.87      5.08 o
  -2   8  11       21.31       19.01      5.82 o
  -1   8  11       37.55       49.37      8.91 o
   0   8  11      383.92      405.00      9.17 o
   1   8  11        1.84       -1.09     12.02 o
   2   8  11       24.15       13.91     11.85 o
   3   8  11       54.07       65.84     11.83 o
   4   8  11      106.67      139.86     12.90 o
  -7   9  11       49.17       53.94      7.06 o
  -6   9  11        0.74        0.32      5.41 o
  -5   9  11       13.69        7.95      4.76 o
  -4   9  11        8.65        4.07      4.32 o
  -3   9  11       98.32       90.22      5.94 o
  -2   9  11      245.21      274.92     12.91 o
  -1   9  11      246.61      248.54      8.69 o
   0   9  11     1044.72     1084.52     15.55 o
   1   9  11       68.51       53.34     12.33 o
   2   9  11       71.93       73.38     18.14 o
   3   9  11       95.32       82.75     12.61 o
  -7  10  11        9.35       14.81      5.59 o
  -6  10  11       20.20       16.52      5.39 o
  -5  10  11       53.69       59.74      5.78 o
  -4  10  11       61.24       57.69      5.61 o
  -3  10  11       45.77       38.52      6.13 o
  -2  10  11       25.35       28.00      6.13 o
  -1  10  11       49.46       40.96      6.88 o
   0  10  11       52.12       55.93      8.25 o
   1  10  11       45.88       49.84     11.78 o
   2  10  11        0.19       10.32     11.79 o
  -6  11  11       96.55       92.00      6.90 o
  -5  11  11      153.36      165.65      7.67 o
  -4  11  11      352.67      375.73     11.51 o
  -3  11  11      245.55      244.77      8.60 o
  -2  11  11      277.97      283.86      8.23 o
  -1  11  11      162.34      154.19      8.68 o
   0  11  11      147.10      142.04      9.36 o
   1  11  11       74.60       85.53     12.11 o
  -4  12  11       50.53       47.19      7.86 o
  -3  12  11        7.70        6.20      7.06 o
  -2  12  11        1.68       -4.21      6.18 o
  -1  12  11       31.03       37.70      7.06 o
   0  12  11        6.23       16.60      7.75 o
  -3 -14  12      260.44      261.23     11.26 o
  -2 -14  12      589.60      627.22     30.92 o
  -1 -14  12      195.07      198.69      8.12 o
   0 -14  12       32.08       21.08      7.64 o
   1 -14  12       48.57       36.75      9.01 o
   2 -14  12      117.04      124.35      9.96 o
  -5 -13  12       27.71       36.37      9.05 o
  -4 -13  12       16.49       21.68      8.65 o
  -3 -13  12       39.47       42.10      8.91 o
  -2 -13  12        1.13        5.62      8.18 o
  -1 -13  12        9.99       10.60      6.40 o
   0 -13  12        6.78        3.45      6.03 o
   1 -13  12        3.18        4.49      8.37 o
   2 -13  12        0.28        9.57      7.32 o
   3 -13  12       12.05        9.51      6.37 o
  -6 -12  12      636.30      660.91     26.74 o
  -5 -12  12      289.52      317.98     11.82 o
  -4 -12  12      316.24      327.09     11.21 o
  -3 -12  12      341.09      360.14     26.40 o
  -2 -12  12      224.66      195.86      9.44 o
  -1 -12  12      273.51      281.12      8.41 o
   0 -12  12       24.56       26.90      6.32 o
   1 -12  12      140.59      131.88      9.82 o
   2 -12  12      102.81       95.81      9.72 o
   3 -12  12        3.77       13.25      7.28 o
   4 -12  12       44.86       48.99      6.81 o
  -6 -11  12      140.60      129.61      9.64 o
  -5 -11  12        1.67        6.75      8.51 o
  -4 -11  12        0.26        1.51      8.28 o
  -3 -11  12      391.22      356.42     10.73 o
  -2 -11  12        3.76        6.59      6.10 o
  -1 -11  12      172.67      173.09      7.27 o
   0 -11  12        6.24        7.93      5.93 o
   1 -11  12      159.51      184.09      7.97 o
   2 -11  12        6.27        9.95      7.20 o
   3 -11  12      109.34      110.71      8.68 o
   4 -11  12       23.81       15.00      6.54 o
  -7 -10  12       16.53       17.45      9.06 o
  -6 -10  12      288.86      286.53     13.46 o
  -5 -10  12      427.61      450.50     16.73 o
  -4 -10  12      104.72      121.70      9.18 o
  -3 -10  12       55.14       58.06      8.27 o
  -2 -10  12        1.08       -1.81      6.05 o
  -1 -10  12      239.09      240.67      7.63 o
   0 -10  12       84.97       87.23      6.57 o
   1 -10  12      475.28      484.60     13.53 o
   2 -10  12      230.13      221.63     10.33 o
   3 -10  12      104.14      105.41      8.21 o
   4 -10  12       12.92        6.69      7.61 o
   5 -10  12       19.38        5.51      7.66 o
  -8  -9  12       60.34       58.04      9.12 o
  -7  -9  12        7.73       11.58      8.48 o
  -6  -9  12      154.92      160.00      9.56 o
  -5  -9  12       36.17       52.81      8.75 o
  -4  -9  12       39.44       36.84      8.37 o
  -3  -9  12       36.95       33.19      8.92 o
  -2  -9  12       41.12       34.93      6.15 o
  -1  -9  12      119.48      109.00      9.20 o
   0  -9  12      327.30      297.18      6.82 o
   1  -9  12      210.31      206.33      6.90 o
   2  -9  12       23.57       25.98      7.37 o
   3  -9  12       19.55        4.47      7.28 o
   4  -9  12        0.90       -6.48      7.68 o
   5  -9  12       17.41       22.14      7.89 o
  -8  -8  12      615.05      616.91     15.68 o
  -7  -8  12      124.04      122.95      9.19 o
  -6  -8  12      237.66      251.44     10.00 o
  -5  -8  12      484.76      528.69     19.16 o
  -4  -8  12        1.32        0.77      8.28 o
  -3  -8  12      120.08      106.09      8.49 o
  -2  -8  12       26.06       22.13      5.84 o
  -1  -8  12      539.56      507.01     11.11 o
   0  -8  12      777.87      718.40     11.60 o
   1  -8  12      182.62      170.90      5.28 o
   2  -8  12      533.56      527.55     20.27 o
   3  -8  12      259.47      258.52      9.08 o
   4  -8  12      182.84      201.09     11.89 o
   5  -8  12      151.36      183.77      9.66 o
   6  -8  12       23.27       21.78      7.93 o
  -8  -7  12        0.80        3.27      8.14 o
  -7  -7  12        0.33        0.16      8.19 o
  -6  -7  12      112.80      101.79      8.68 o
  -5  -7  12     1510.73     1455.55     23.29 o
  -4  -7  12       15.89       17.95      8.11 o
  -3  -7  12       42.30       39.82      7.63 o
  -2  -7  12       22.32       22.40      5.20 o
  -1  -7  12      158.56      148.36      6.25 o
   0  -7  12       72.46       67.84      4.28 o
   1  -7  12      100.48      109.10      4.80 o
   2  -7  12        2.04        1.12      5.65 o
   3  -7  12      162.88      158.10      8.99 o
   4  -7  12       41.41       39.20      7.71 o
   5  -7  12        3.91       10.46      7.49 o
   6  -7  12       22.49       35.87      8.05 o
  -9  -6  12       43.90       44.35      8.33 o
  -8  -6  12       18.03       18.90      6.99 o
  -7  -6  12       98.90       72.59      8.40 o
  -6  -6  12       11.11       14.79      7.95 o
  -5  -6  12      665.94      693.33     13.38 o
  -4  -6  12       21.58       29.85      7.56 o
  -3  -6  12       14.90        2.51      7.30 o
  -2  -6  12      241.21      237.79      6.38 o
  -1  -6  12       72.37       72.45      4.41 o
   0  -6  12        6.33        1.03      4.09 o
   1  -6  12       61.07       52.70      4.39 o
   2  -6  12        5.20        2.00      5.75 o
   3  -6  12        1.12        1.84      5.64 o
   4  -6  12       32.99       27.30      7.59 o
   5  -6  12       15.67       23.86      7.57 o
   6  -6  12      129.66      144.09      8.83 o
  -9  -5  12       14.07       17.60      7.68 o
  -8  -5  12       17.61       10.51      7.63 o
  -7  -5  12        0.93       -1.70      6.67 o
  -6  -5  12      101.00      108.16      7.27 o
  -5  -5  12        6.08        5.42      6.57 o
  -4  -5  12      170.50      195.01     12.69 o
  -3  -5  12      578.00      592.50     11.65 o
  -2  -5  12       11.66        5.27      5.67 o
  -1  -5  12      287.18      291.22      7.18 o
   0  -5  12        2.36       -0.58      4.00 o
   1  -5  12       83.50       85.40      4.52 o
   2  -5  12      145.31      158.19      6.85 o
   3  -5  12       35.68       37.98      5.88 o
   4  -5  12        2.30       -0.82      7.18 o
   5  -5  12       35.02       31.91      7.78 o
   6  -5  12        8.27       14.86      8.81 o
  -9  -4  12       49.25       33.25      7.81 o
  -8  -4  12      499.00      490.77     11.25 o
  -7  -4  12      176.89      161.38      9.28 o
  -6  -4  12      302.51      299.77      8.51 o
  -5  -4  12      197.41      188.57      7.27 o
  -4  -4  12     2814.39     2904.31     24.41 o
  -3  -4  12       50.54       64.87      6.15 o
  -2  -4  12     1334.11     1260.91     12.36 o
  -1  -4  12      431.31      422.21      5.34 o
   0  -4  12     1200.89     1141.19      9.45 o
   1  -4  12      613.28      602.96      6.82 o
   2  -4  12      501.79      486.15     14.97 o
   3  -4  12      154.95      189.09      7.00 o
   4  -4  12       23.75       30.72      6.45 o
   5  -4  12        1.37        6.72      8.42 o
   6  -4  12        0.31       -0.26      7.37 o
  -9  -3  12        9.99       27.17     12.97 o
  -8  -3  12      121.75      119.83      9.54 o
  -7  -3  12       53.61       50.79      7.61 o
  -6  -3  12       46.24       35.65      6.11 o
  -5  -3  12        0.42        2.33      5.83 o
  -4  -3  12      221.09      220.31      6.61 o
  -3  -3  12       31.57       28.67      5.15 o
  -2  -3  12       36.64       40.29      4.70 o
  -1  -3  12      495.79      483.41      6.00 o
   0  -3  12      195.09      187.77      5.00 o
   1  -3  12      128.18      112.58      4.55 o
   2  -3  12        1.37        4.54      3.69 o
   3  -3  12       39.91       36.39      5.95 o
   4  -3  12       10.57       13.59      7.08 o
   5  -3  12      186.44      220.78      8.47 o
   6  -3  12        6.72       -5.14      8.62 o
  -9  -2  12      171.39      165.02      8.33 o
  -8  -2  12       75.14       87.77      6.58 o
  -7  -2  12       59.51       43.92      6.66 o
  -6  -2  12        3.41        1.65      6.40 o
  -5  -2  12      122.82      134.51      6.16 o
  -4  -2  12     1442.96     1510.95     24.17 o
  -3  -2  12     1408.05     1449.82     13.14 o
  -2  -2  12       21.25       20.81      4.69 o
  -1  -2  12      503.48      500.49      6.65 o
   0  -2  12      552.95      522.76      6.29 o
   1  -2  12      680.92      671.34      9.47 o
   2  -2  12       23.24       15.38      4.01 o
   3  -2  12      130.21      125.60      7.51 o
   4  -2  12      109.99       93.92      7.71 o
   5  -2  12      104.86      100.65      7.70 o
   6  -2  12       75.49       84.60      9.21 o
  -9  -1  12       14.04       15.49      6.04 o
  -8  -1  12       52.78       46.37      6.21 o
  -7  -1  12       17.85       15.50      5.87 o
  -6  -1  12        0.33        7.72      6.38 o
  -5  -1  12       83.33       85.94      6.88 o
  -4  -1  12     1043.97     1016.03      9.84 o
  -3  -1  12        6.92       16.09      4.63 o
  -2  -1  12        1.79       -1.40      4.26 o
  -1  -1  12      606.27      562.06      8.70 o
   0  -1  12      583.20      564.77      7.80 o
   1  -1  12      190.69      188.95      4.92 o
   2  -1  12      145.01      140.79      6.53 o
   3  -1  12       66.51       57.41      6.98 o
   4  -1  12       31.52       37.72      7.01 o
   5  -1  12        0.42       -0.59      6.42 o
   6  -1  12        1.33        3.09      6.57 o
  -9   0  12      155.55      158.23      8.05 o
  -8   0  12      174.91      162.13      7.12 o
  -7   0  12       14.35       11.23      6.53 o
  -6   0  12       97.18      100.32      7.15 o
  -5   0  12        0.74        2.73      6.01 o
  -4   0  12      831.73      817.53      9.07 o
  -3   0  12     1025.52     1063.25     13.86 o
  -2   0  12       76.38       66.14      4.39 o
  -1   0  12       61.89       65.99      5.17 o
   0   0  12      945.50      970.06     13.65 o
   1   0  12      286.92      267.07      5.26 o
   2   0  12      444.41      424.89      5.92 o
   3   0  12       84.93       67.73      6.64 o
   4   0  12       25.31       16.66      6.40 o
   5   0  12       22.33       28.91      6.65 o
   6   0  12      118.74      132.57      7.57 o
  -9   1  12        4.83       -6.67      6.67 o
  -8   1  12      113.06      113.61      7.51 o
  -7   1  12       98.08       89.96      7.11 o
  -6   1  12      130.01      126.06      7.21 o
  -5   1  12        6.07        0.34      6.18 o
  -4   1  12       57.53       56.12      5.57 o
  -3   1  12       71.86       68.44      5.12 o
  -2   1  12      161.74      141.51      6.69 o
  -1   1  12      715.27      757.65     10.26 o
   0   1  12       42.06       45.02      4.11 o
   1   1  12        3.97        2.72      4.00 o
   2   1  12     1231.48     1217.07     14.69 o
   3   1  12      502.07      483.14      8.74 o
   4   1  12       73.30       53.11      6.66 o
   5   1  12        1.02       -1.09      6.36 o
   6   1  12        1.99        4.52      6.69 o
  -9   2  12      107.94       99.61      7.66 o
  -8   2  12       42.44       36.46      7.83 o
  -7   2  12      172.99      170.84      9.25 o
  -6   2  12      368.34      403.34      8.77 o
  -5   2  12      856.74      791.26      9.30 o
  -4   2  12      352.62      362.34      6.72 o
  -3   2  12      347.46      328.88      6.48 o
  -2   2  12      204.90      207.45      7.07 o
  -1   2  12       19.99       26.85      5.89 o
   0   2  12       63.79       63.54      4.25 o
   1   2  12        3.73        7.61      4.03 o
   2   2  12      421.95      422.32      9.08 o
   3   2  12      108.97      108.52      6.72 o
   4   2  12       94.35      103.75      7.02 o
   5   2  12       55.95       63.58      6.80 o
   6   2  12       58.89       55.46      7.72 o
  -9   3  12        6.69       11.99      7.75 o
  -8   3  12       68.79       52.27      8.13 o
  -7   3  12      160.55      140.20      8.72 o
  -6   3  12        9.66       10.79      7.18 o
  -5   3  12       17.10       18.86      5.02 o
  -4   3  12      193.71      192.60      5.12 o
  -3   3  12      288.65      295.39      6.11 o
  -2   3  12        3.06       -3.12      5.59 o
  -1   3  12      140.69      130.32      6.51 o
   0   3  12       15.24       18.18      5.72 o
   1   3  12        8.06        7.96      5.38 o
   2   3  12       35.15       43.36      9.12 o
   3   3  12       68.84       67.45      8.63 o
   4   3  12        0.48        2.73      6.36 o
   5   3  12        9.62       14.62      7.97 o
  -9   4  12      186.82      193.63     10.77 o
  -8   4  12      396.86      390.91     17.97 o
  -7   4  12      190.16      188.69      8.90 o
  -6   4  12       40.06       38.21      6.85 o
  -5   4  12      129.00      130.26      5.28 o
  -4   4  12      517.95      524.61      9.83 o
  -3   4  12      679.89      700.60      7.31 o
  -2   4  12       69.07       70.95      5.44 o
  -1   4  12      528.28      526.98      9.43 o
   0   4  12       39.50       27.54      4.91 o
   1   4  12      111.93      120.44      8.72 o
   2   4  12      131.52      129.35      8.49 o
   3   4  12      356.61      361.36     10.81 o
   4   4  12       17.07       15.49      7.89 o
   5   4  12       72.17       76.75      8.93 o
  -9   5  12        5.58        8.34      6.80 o
  -8   5  12        0.52        6.49      7.05 o
  -7   5  12        7.90       13.69      5.75 o
  -6   5  12      102.09      101.96      6.30 o
  -5   5  12       33.50       33.07      4.25 o
  -4   5  12      411.04      396.58      6.53 o
  -3   5  12      241.25      248.25      6.38 o
  -2   5  12      220.33      216.36      6.23 o
  -1   5  12      245.20      261.36      6.53 o
   0   5  12        5.39        5.91      5.67 o
   1   5  12      256.58      252.45     11.49 o
   2   5  12       23.94       13.51     12.48 o
   3   5  12       34.52       26.19      7.46 o
   4   5  12        1.48       -3.78      7.83 o
   5   5  12       16.74       21.50      8.18 o
  -8   6  12      356.45      390.11      8.85 o
  -7   6  12       62.80       85.41      6.40 o
  -6   6  12        4.20        3.09      4.98 o
  -5   6  12      108.46      116.60      4.83 o
  -4   6  12      693.55      706.88      7.50 o
  -3   6  12       23.15       22.93      5.40 o
  -2   6  12      757.34      796.17      8.91 o
  -1   6  12      515.68      549.00     13.76 o
   0   6  12      411.75      447.19     10.71 o
   1   6  12      356.15      278.38     15.06 o
   2   6  12      375.35      374.03     15.63 o
   3   6  12      234.40      236.72     14.60 o
   4   6  12       97.05      115.92     13.18 o
  -8   7  12       32.38       43.97      7.00 o
  -7   7  12       30.93       29.43      5.48 o
  -6   7  12      276.40      283.85      7.06 o
  -5   7  12       69.39       74.77      4.62 o
  -4   7  12      117.34      123.91      4.97 o
  -3   7  12      143.38      141.44      6.92 o
  -2   7  12       16.21       20.44      5.78 o
  -1   7  12       24.49       43.74      6.66 o
   0   7  12       66.67       60.28      8.11 o
   1   7  12        5.92       -1.23     12.11 o
   2   7  12        7.91       14.85     12.20 o
   3   7  12       29.58       17.41     12.39 o
   4   7  12       72.00       78.35     16.56 o
  -7   8  12      117.68      124.15      7.07 o
  -6   8  12        5.40        6.50      4.41 o
  -5   8  12       23.04       30.30      4.69 o
  -4   8  12      110.86      118.13      5.97 o
  -3   8  12      199.26      208.03      6.63 o
  -2   8  12       99.99      105.61      6.62 o
  -1   8  12      924.35      963.34     12.39 o
   0   8  12       76.85       52.14      8.08 o
   1   8  12      465.57      522.92     16.80 o
   2   8  12      377.01      425.41     15.99 o
   3   8  12      139.48      167.93     13.94 o
  -7   9  12       90.07      106.89      7.66 o
  -6   9  12       12.09        6.60      5.39 o
  -5   9  12       39.87       31.55      5.05 o
  -4   9  12      214.75      206.20      6.82 o
  -3   9  12       49.99       64.81      5.83 o
  -2   9  12      181.21      173.00      8.04 o
  -1   9  12      171.64      170.14      7.91 o
   0   9  12       91.64       89.10      8.82 o
   1   9  12        0.22       -7.88     11.64 o
   2   9  12       70.39       56.85     12.70 o
  -6  10  12       20.20       18.33      5.42 o
  -5  10  12       25.87       13.97      6.53 o
  -4  10  12       25.40       28.36      6.44 o
  -3  10  12      191.13      189.26     10.41 o
  -2  10  12      123.49      132.06      7.14 o
  -1  10  12       23.55       10.09      7.93 o
   0  10  12       59.17       61.34     15.46 o
   1  10  12        6.09        4.21     11.67 o
  -4  11  12       56.88       64.10      8.18 o
  -3  11  12       88.59       96.55      7.15 o
  -2  11  12       17.40       11.06      5.96 o
  -1  11  12        1.65       -2.63      7.87 o
   0  11  12        3.11       -7.25     11.26 o
  -2 -14  13        7.43        8.94      7.93 o
  -1 -14  13       22.35       22.61      6.59 o
   0 -14  13       33.81       31.54     10.05 o
  -4 -13  13      186.30      207.35     10.58 o
  -3 -13  13      138.49      169.47      9.88 o
  -2 -13  13      111.25      120.47      9.06 o
  -1 -13  13       10.73        7.38      6.38 o
   0 -13  13       58.11       61.37      9.09 o
   1 -13  13      150.28      140.93     10.02 o
   2 -13  13      207.86      196.62     10.70 o
  -5 -12  13       91.86       95.09      9.57 o
  -4 -12  13       45.36       40.24      8.70 o
  -3 -12  13       22.03       14.41      8.12 o
  -2 -12  13      380.26      367.16     10.72 o
  -1 -12  13        1.24       -0.94      6.04 o
   0 -12  13        9.97       12.39      6.56 o
   1 -12  13        0.36        3.69      8.21 o
   2 -12  13        8.60       18.43      9.66 o
   3 -12  13        6.87        7.05      7.61 o
  -6 -11  13      111.58      133.11      9.80 o
  -5 -11  13      164.08      159.41      9.89 o
  -4 -11  13      585.05      594.88     17.17 o
  -3 -11  13      125.50      113.36      9.02 o
  -2 -11  13       65.17       58.82      8.44 o
  -1 -11  13        3.44        6.37      5.98 o
   0 -11  13       11.00        8.14      6.39 o
   1 -11  13       60.22       66.36      9.00 o
   2 -11  13      186.77      186.75      8.69 o
   3 -11  13       18.34       11.72      7.53 o
  -7 -10  13       37.16       23.71      8.91 o
  -6 -10  13        0.60       -2.27      8.46 o
  -5 -10  13       24.71       26.45      8.62 o
  -4 -10  13      165.73      181.82     10.39 o
  -3 -10  13       83.60       83.52      8.65 o
  -2 -10  13      145.89      160.89      8.82 o
  -1 -10  13       17.74       21.23      5.94 o
   0 -10  13       19.93       25.37      6.47 o
   1 -10  13      206.58      209.16      8.38 o
   2 -10  13        1.52        2.38      7.00 o
   3 -10  13       10.75        0.03      7.28 o
   4 -10  13       48.22       47.20      7.91 o
  -7  -9  13      202.62      180.93     10.03 o
  -6  -9  13      121.05      109.12      9.46 o
  -5  -9  13      120.85      125.42      9.10 o
  -4  -9  13        9.20        9.57      8.07 o
  -3  -9  13        6.97       -3.10      7.75 o
  -2  -9  13      389.76      428.85     10.42 o
  -1  -9  13     1568.57     1568.55     17.66 o
   0  -9  13      381.56      389.93     12.04 o
   1  -9  13      147.00      147.95      7.91 o
   2  -9  13       97.47       88.65      7.82 o
   3  -9  13      156.04      163.60      8.55 o
   4  -9  13       30.71       26.12      7.71 o
  -8  -8  13      272.45      270.10     10.52 o
  -7  -8  13        5.14        5.80      8.28 o
  -6  -8  13       34.66       40.15      8.35 o
  -5  -8  13      242.87      215.84      9.56 o
  -4  -8  13        5.81        8.68      7.76 o
  -3  -8  13        6.89        5.79      7.47 o
  -2  -8  13       31.86       35.93      7.75 o
  -1  -8  13        0.53        4.04      6.10 o
   0  -8  13       15.63       11.01      4.72 o
   1  -8  13        1.91       -2.50      5.75 o
   2  -8  13       95.29       97.24      7.83 o
   3  -8  13       12.29        6.43      7.41 o
   4  -8  13        0.26        5.82      7.59 o
   5  -8  13        0.19        4.04      7.70 o
  -8  -7  13      469.54      473.83     14.19 o
  -7  -7  13      207.72      195.79      9.60 o
  -6  -7  13      249.79      253.27     10.61 o
  -5  -7  13       50.48       48.48      7.89 o
  -4  -7  13       93.13       86.14      8.18 o
  -3  -7  13      186.40      190.82      9.14 o
  -2  -7  13      365.30      368.27     10.48 o
  -1  -7  13      560.01      556.11     12.21 o
   0  -7  13      211.96      208.71      5.51 o
   1  -7  13       21.23       25.22      4.13 o
   2  -7  13      433.08      436.16     14.07 o
   3  -7  13      250.12      260.69     11.46 o
   4  -7  13       14.69       13.09      7.28 o
   5  -7  13        6.74       11.10      7.70 o
  -8  -6  13      158.86      167.58      9.37 o
  -7  -6  13       17.88       14.09      6.63 o
  -6  -6  13       14.07        9.68      6.71 o
  -5  -6  13       51.98       63.64      7.11 o
  -4  -6  13      227.27      249.85     15.56 o
  -3  -6  13      286.86      277.17      8.09 o
  -2  -6  13       40.54       41.97      6.23 o
  -1  -6  13       24.73       14.12      6.39 o
   0  -6  13      157.43      147.28      5.20 o
   1  -6  13        5.31        4.86      4.05 o
   2  -6  13       54.36       62.19      6.45 o
   3  -6  13        1.83       -2.67      7.18 o
   4  -6  13        1.88        9.88      7.39 o
   5  -6  13       45.51       32.01      7.71 o
  -8  -5  13      297.27      313.88     12.00 o
  -7  -5  13      227.28      214.83     14.06 o
  -6  -5  13       76.35       75.61      6.90 o
  -5  -5  13       91.34      110.49      7.24 o
  -4  -5  13        2.94        5.20      6.13 o
  -3  -5  13      462.70      483.41     16.85 o
  -2  -5  13       42.80       48.51      6.08 o
  -1  -5  13      132.23      130.34      5.77 o
   0  -5  13       11.24       13.97      4.19 o
   1  -5  13       11.19        3.98      4.05 o
   2  -5  13       84.18      113.19      6.48 o
   3  -5  13      239.49      242.89     10.73 o
   4  -5  13      134.92      143.77      9.13 o
   5  -5  13        0.34        8.64      7.54 o
  -9  -4  13      105.81      116.31      8.74 o
  -8  -4  13       62.27       61.57      8.12 o
  -7  -4  13       26.98       24.74      7.74 o
  -6  -4  13       59.69       61.12      7.61 o
  -5  -4  13       24.05       26.64      6.27 o
  -4  -4  13       15.82       11.35      6.18 o
  -3  -4  13       12.47       15.15      5.89 o
  -2  -4  13      143.10      142.97      6.46 o
  -1  -4  13        8.68        4.51      5.01 o
   0  -4  13      191.46      180.78      5.21 o
   1  -4  13      123.07      125.68      4.74 o
   2  -4  13        1.01        4.97      5.98 o
   3  -4  13      187.17      207.77      7.27 o
   4  -4  13       28.62       30.27      6.36 o
   5  -4  13        4.74       12.34      8.39 o
  -9  -3  13       72.18       60.83      7.90 o
  -8  -3  13      399.91      400.31     10.60 o
  -7  -3  13      203.16      193.65     12.16 o
  -6  -3  13      199.91      200.60      8.74 o
  -5  -3  13       27.89       22.54      6.89 o
  -4  -3  13      107.07      110.10      6.68 o
  -3  -3  13      545.13      544.84     10.16 o
  -2  -3  13     3450.69     3685.23     47.76 o
  -1  -3  13      177.85      152.56      5.85 o
   0  -3  13     1946.11     1977.08     22.39 o
   1  -3  13      215.30      246.71      5.46 o
   2  -3  13       49.99       60.46      5.89 o
   3  -3  13      302.04      322.81      9.37 o
   4  -3  13      368.36      360.15     14.19 o
   5  -3  13        4.54        1.53      8.38 o
   6  -3  13       34.37       39.35      7.91 o
  -9  -2  13       31.71       35.90      9.37 o
  -8  -2  13        5.61        1.89      7.89 o
  -7  -2  13       16.62       17.93      7.03 o
  -6  -2  13        0.50        3.88      8.06 o
  -5  -2  13      434.12      411.27      9.32 o
  -4  -2  13      251.21      269.63      7.27 o
  -3  -2  13        0.70       -0.81      5.01 o
  -2  -2  13      810.18      837.53      9.14 o
  -1  -2  13      312.46      311.35      7.61 o
   0  -2  13       20.02       24.60      4.17 o
   1  -2  13      282.17      257.63      6.18 o
   2  -2  13       26.09       29.24      5.92 o
   3  -2  13      226.47      253.70     10.61 o
   4  -2  13       27.50       27.22      7.19 o
   5  -2  13       27.61       33.34      7.19 o
  -9  -1  13      114.23      142.95      8.24 o
  -8  -1  13       12.17       18.85      6.88 o
  -7  -1  13      211.56      204.65      8.30 o
  -6  -1  13      234.16      268.24     13.85 o
  -5  -1  13      146.84      155.89      7.51 o
  -4  -1  13      224.10      227.50      7.62 o
  -3  -1  13      519.32      517.72     10.00 o
  -2  -1  13      103.95      105.84      5.72 o
  -1  -1  13       12.40        9.16      5.09 o
   0  -1  13       48.31       49.65      4.95 o
   1  -1  13      101.05       92.44      4.61 o
   2  -1  13        9.12        9.26      5.68 o
   3  -1  13       72.68       50.82      6.73 o
   4  -1  13       33.37       30.06      6.50 o
   5  -1  13        9.58        8.37      6.31 o
  -9   0  13       57.84       48.85      7.15 o
  -8   0  13        5.09        6.78      6.70 o
  -7   0  13       13.54       21.33      6.62 o
  -6   0  13      133.12      136.51      7.47 o
  -5   0  13       27.41       23.92      6.29 o
  -4   0  13      179.35      199.62      8.50 o
  -3   0  13      108.18       90.00      6.60 o
  -2   0  13       68.36       69.96      6.38 o
  -1   0  13      517.93      500.74      8.80 o
   0   0  13      109.07      109.01      5.56 o
   1   0  13       96.37       78.62      4.41 o
   2   0  13       42.58       46.29      5.86 o
   3   0  13      186.72      187.12      7.58 o
   4   0  13       52.78       54.44      6.61 o
   5   0  13        0.37        1.67      6.36 o
  -9   1  13       64.63       61.72      8.23 o
  -8   1  13       44.37       42.08      7.92 o
  -7   1  13       90.59       90.40      7.15 o
  -6   1  13      914.62      827.75     13.83 o
  -5   1  13      624.40      595.15      9.96 o
  -4   1  13      208.75      208.09      6.13 o
  -3   1  13       23.11       21.41      5.88 o
  -2   1  13      724.30      702.93     12.20 o
  -1   1  13      317.73      312.38      7.73 o
   0   1  13      114.04      109.22      5.62 o
   1   1  13      428.84      399.37      6.28 o
   2   1  13      245.58      242.54      8.07 o
   3   1  13      237.40      234.96      7.67 o
   4   1  13      159.95      162.33      7.46 o
   5   1  13       20.75       14.34      6.46 o
  -9   2  13        4.75       -4.95      7.79 o
  -8   2  13        0.26       -2.19      7.66 o
  -7   2  13       87.32       71.40      8.27 o
  -6   2  13        0.26       -2.54      6.27 o
  -5   2  13       40.44       27.04      6.16 o
  -4   2  13       57.21       58.99      5.37 o
  -3   2  13       71.58       72.59      6.32 o
  -2   2  13      146.85      148.49      6.89 o
  -1   2  13      219.54      214.76      7.16 o
   0   2  13       72.11       60.30      6.07 o
   1   2  13       32.03       24.81      4.35 o
   2   2  13      129.21      138.76      7.47 o
   3   2  13       20.85       17.64      6.19 o
   4   2  13        0.72        1.18      6.07 o
   5   2  13        7.38        8.34      6.51 o
  -9   3  13      150.27      156.38      9.47 o
  -8   3  13      286.02      313.95     10.84 o
  -7   3  13      420.41      438.57     11.50 o
  -6   3  13      159.74      141.59     10.83 o
  -5   3  13      145.91      133.80      6.26 o
  -4   3  13        2.98        0.32      4.90 o
  -3   3  13       21.17       27.47      5.91 o
  -2   3  13      136.15      124.99      6.74 o
  -1   3  13       52.28       47.47      6.13 o
   0   3  13      106.57      122.76      6.76 o
   1   3  13      191.18      219.77      7.36 o
   2   3  13      416.80      455.87      7.89 o
   3   3  13       48.47       48.63      6.51 o
   4   3  13      241.30      254.13      8.55 o
   5   3  13       77.75       70.48      7.00 o
  -8   4  13        5.07       -0.99      7.44 o
  -7   4  13      112.70      120.06      8.49 o
  -6   4  13      140.37      128.22      7.11 o
  -5   4  13      303.65      295.37      7.26 o
  -4   4  13      105.61      100.09      5.31 o
  -3   4  13      170.97      164.84      6.90 o
  -2   4  13       72.83       60.30      5.48 o
  -1   4  13        0.50        4.28      4.81 o
   0   4  13        0.53       -0.44      6.75 o
   1   4  13       80.95       85.10      8.74 o
   2   4  13        8.47       -0.30     11.96 o
   3   4  13        4.59        3.71     12.18 o
   4   4  13        5.52       13.00      6.44 o
  -8   5  13       19.18       28.83      7.12 o
  -7   5  13      128.04      152.27     11.59 o
  -6   5  13       98.07       99.44      6.96 o
  -5   5  13       78.09       82.14      5.91 o
  -4   5  13       39.05       39.84      5.23 o
  -3   5  13       21.43       29.29      6.02 o
  -2   5  13        5.49        2.74      5.08 o
  -1   5  13      460.66      486.79     14.68 o
   0   5  13      585.14      582.13     17.21 o
   1   5  13      175.06      187.24     13.87 o
   2   5  13      204.90      198.57     14.23 o
   3   5  13       78.07       70.58     13.10 o
   4   5  13       14.43       22.78     13.36 o
  -8   6  13       41.53       34.60      6.49 o
  -7   6  13        3.12        8.54      6.03 o
  -6   6  13        6.40        3.23      5.77 o
  -5   6  13       84.22       76.95      5.52 o
  -4   6  13       79.58       81.47      5.60 o
  -3   6  13        2.43        1.48      5.97 o
  -2   6  13        6.94        8.96      5.77 o
  -1   6  13       30.42       30.98      5.75 o
   0   6  13      482.93      488.58     18.86 o
   1   6  13        2.99       -9.13     12.13 o
   2   6  13       37.10       28.00     12.99 o
   3   6  13        5.87        1.50     12.30 o
  -7   7  13      320.44      356.27      8.94 o
  -6   7  13      202.04      180.16      6.48 o
  -5   7  13      291.80      286.04      6.66 o
  -4   7  13      174.01      186.99      5.96 o
  -3   7  13      176.17      184.22      8.24 o
  -2   7  13      475.77      511.38     14.10 o
  -1   7  13      145.19      140.54      7.75 o
   0   7  13      270.06      249.15     15.03 o
   1   7  13       40.49       45.20     12.56 o
   2   7  13      187.27      223.33     14.66 o
   3   7  13       69.32       62.67     15.86 o
  -6   8  13      225.40      274.25     10.83 o
  -5   8  13        0.76       -3.52      5.05 o
  -4   8  13       34.41       30.52      5.53 o
  -3   8  13       89.22      107.88      6.14 o
  -2   8  13      109.10      108.82      7.73 o
  -1   8  13       47.22       57.25      8.26 o
   0   8  13      295.40      345.57     15.25 o
   1   8  13       61.78       70.43     13.00 o
   2   8  13        0.30       -2.03     11.72 o
  -5   9  13        3.38        4.11      5.68 o
  -4   9  13      143.75      149.72      6.61 o
  -3   9  13      155.49      156.88      6.55 o
  -2   9  13       71.72       61.61      7.12 o
  -1   9  13       62.45       68.21     12.49 o
   0   9  13       32.33       29.38     12.16 o
   1   9  13      267.63      318.49     16.12 o
  -4  10  13        0.45        0.04      6.08 o
  -3  10  13       47.02       55.63      6.31 o
  -2  10  13       34.00       33.59      6.26 o
  -1  10  13       30.82       28.68      8.17 o
  -2 -13  14       19.90       18.86      7.92 o
  -1 -13  14       81.77       67.60      8.81 o
   0 -13  14       13.77       13.48      8.20 o
  -4 -12  14       90.99       80.85      9.22 o
  -3 -12  14      168.24      145.77     11.98 o
  -2 -12  14       24.80       17.09      7.90 o
  -1 -12  14        7.56        3.11      8.41 o
   0 -12  14       49.62       51.51      8.68 o
   1 -12  14       63.20       53.25      8.71 o
  -5 -11  14      145.39      148.71      9.69 o
  -4 -11  14        5.40        7.67      8.15 o
  -3 -11  14       18.52       18.76      8.11 o
  -2 -11  14       28.81       23.10     11.11 o
  -1 -11  14        4.91        6.38      8.28 o
   0 -11  14       23.22       11.52      8.21 o
   1 -11  14       13.22       13.84      8.27 o
   2 -11  14       19.10       13.35      9.61 o
  -6 -10  14      170.24      163.88     12.09 o
  -5 -10  14      546.30      546.56     12.27 o
  -4 -10  14      196.42      207.39      9.98 o
  -3 -10  14       60.65       60.46      8.36 o
  -2 -10  14      142.53      136.20     10.16 o
  -1 -10  14      100.69      101.03     11.64 o
   0 -10  14      253.01      276.44      8.65 o
   1 -10  14       12.81       19.39      7.93 o
   2 -10  14      159.82      148.71      8.33 o
   3 -10  14       17.68       22.56      7.53 o
  -6  -9  14       50.52       45.22      8.71 o
  -5  -9  14        4.19       -2.17      8.02 o
  -4  -9  14        1.81       -0.81      7.91 o
  -3  -9  14        6.98        0.16      7.64 o
  -2  -9  14      202.96      192.48     10.46 o
  -1  -9  14        0.38        0.35      8.09 o
   0  -9  14        1.86       -0.98      5.10 o
   1  -9  14       20.68       14.11      7.84 o
   2  -9  14       17.34       20.32      7.07 o
   3  -9  14        6.38        7.54      7.19 o
   4  -9  14       52.75       67.20      8.27 o
  -7  -8  14       17.15       17.69      8.30 o
  -6  -8  14       41.52       27.03      8.02 o
  -5  -8  14        9.42        4.42      7.95 o
  -4  -8  14      303.09      326.14     13.80 o
  -3  -8  14      316.52      313.96      9.78 o
  -2  -8  14      582.03      562.43     12.53 o
  -1  -8  14      130.52      122.98      7.53 o
   0  -8  14      307.52      331.84      8.77 o
   1  -8  14      255.73      262.80     12.32 o
   2  -8  14      132.74      126.31      7.79 o
   3  -8  14      247.66      248.21      9.25 o
   4  -8  14      171.75      192.41      9.16 o
  -7  -7  14       11.89        4.78      7.57 o
  -6  -7  14       88.76       89.91      7.40 o
  -5  -7  14       72.76       73.26      7.00 o
  -4  -7  14      142.85      152.21      7.74 o
  -3  -7  14       41.60       39.93      6.76 o
  -2  -7  14      433.96      429.03     13.33 o
  -1  -7  14        3.20        1.11      5.67 o
   0  -7  14       28.73       31.05      5.65 o
   1  -7  14       69.75       56.36      5.90 o
   2  -7  14       50.00       46.04      7.02 o
   3  -7  14        3.02        0.96      7.26 o
   4  -7  14       40.02       34.42      7.62 o
  -8  -6  14      352.28      356.05     12.16 o
  -7  -6  14       50.57       48.32      8.00 o
  -6  -6  14        4.16       -1.08      6.46 o
  -5  -6  14       46.38       53.38      6.74 o
  -4  -6  14      690.24      714.53     13.69 o
  -3  -6  14        7.61        6.88      6.01 o
  -2  -6  14       23.06       24.80      6.72 o
  -1  -6  14        0.65        0.07      5.69 o
   0  -6  14        7.64       12.41      4.79 o
   1  -6  14       83.44       79.41      6.13 o
   2  -6  14       89.00       84.79      7.00 o
   3  -6  14       45.99       41.91      7.51 o
   4  -6  14      173.67      174.58     11.61 o
  -8  -5  14       28.56       21.04      8.11 o
  -7  -5  14       21.49       18.67      7.70 o
  -6  -5  14       57.17       41.98      7.63 o
  -5  -5  14        3.40        3.65      6.47 o
  -4  -5  14      203.21      209.04      7.44 o
  -3  -5  14        9.47       10.39      7.12 o
  -2  -5  14      199.54      207.60      8.21 o
  -1  -5  14       21.73       14.92      5.74 o
   0  -5  14       10.02        8.42      4.81 o
   1  -5  14        0.61       -3.39      5.40 o
   2  -5  14       23.84       20.91      5.93 o
   3  -5  14       70.87       57.65      6.14 o
   4  -5  14       37.39       40.43      7.54 o
   5  -5  14       31.24       42.40      7.88 o
  -8  -4  14      235.68      239.64     11.25 o
  -7  -4  14      134.21      124.29      8.38 o
  -6  -4  14       99.82       84.10      7.91 o
  -5  -4  14      243.91      242.05      8.72 o
  -4  -4  14      172.92      171.87      7.08 o
  -3  -4  14      420.52      409.37      8.59 o
  -2  -4  14      185.67      187.70      7.39 o
  -1  -4  14      615.62      636.61     14.42 o
   0  -4  14        5.47        7.05      4.92 o
   1  -4  14       21.91       15.56      4.08 o
   2  -4  14       10.06        9.31      5.69 o
   3  -4  14       16.54       20.43      5.81 o
   4  -4  14       34.93       34.96      7.37 o
   5  -4  14        3.40        2.73      7.39 o
  -8  -3  14        7.11        6.94      7.59 o
  -7  -3  14       19.92       18.17      7.39 o
  -6  -3  14       16.85        6.32      7.08 o
  -5  -3  14        0.41       -4.35      7.07 o
  -4  -3  14      263.66      276.00      8.79 o
  -3  -3  14      170.87      193.84      7.27 o
  -2  -3  14      143.84      166.73      6.48 o
  -1  -3  14       74.67       68.76      5.45 o
   0  -3  14       53.77       37.19      5.11 o
   1  -3  14        3.09        3.10      3.89 o
   2  -3  14      324.66      351.69      8.95 o
   3  -3  14        7.62        5.75      5.73 o
   4  -3  14        9.74        8.80      6.27 o
   5  -3  14        0.44       11.08      8.23 o
  -8  -2  14      185.86      184.29     12.44 o
  -7  -2  14      180.37      190.43     11.94 o
  -6  -2  14      197.92      206.94      9.28 o
  -5  -2  14      491.26      487.63     12.95 o
  -4  -2  14     1184.28     1232.07     13.33 o
  -3  -2  14     1316.92     1306.59     16.18 o
  -2  -2  14      484.63      450.28      7.83 o
  -1  -2  14       18.94       15.35      4.67 o
   0  -2  14        5.90        5.10      4.70 o
   1  -2  14        5.55        4.43      4.56 o
   2  -2  14      293.34      293.17      7.56 o
   3  -2  14      122.19      115.03      6.40 o
   4  -2  14      240.30      258.41      9.05 o
   5  -2  14       81.32       97.20      7.52 o
  -8  -1  14        1.63        0.99      6.90 o
  -7  -1  14      143.47      137.63      7.90 o
  -6  -1  14       45.69       55.18      7.00 o
  -5  -1  14        0.43        4.76      6.26 o
  -4  -1  14        0.68       -2.60      6.57 o
  -3  -1  14      308.74      332.02      8.38 o
  -2  -1  14       44.74       34.92      6.39 o
  -1  -1  14       24.44       26.05      5.40 o
   0  -1  14      226.06      250.12      6.22 o
   1  -1  14       10.42        8.64      4.51 o
   2  -1  14      179.32      179.44      9.21 o
   3  -1  14       47.88       36.21      6.09 o
   4  -1  14        1.03        0.08      6.59 o
   5  -1  14       26.26       31.93      6.70 o
  -8   0  14       30.99       24.29      7.83 o
  -7   0  14      139.13      131.78      7.65 o
  -6   0  14       81.83       87.21      6.96 o
  -5   0  14      480.73      495.00     15.02 o
  -4   0  14       52.64       65.46      6.45 o
  -3   0  14      283.99      289.84      7.80 o
  -2   0  14       16.60       14.03      5.98 o
  -1   0  14        5.84        2.61      5.94 o
   0   0  14       26.66       28.85      5.82 o
   1   0  14      189.24      194.79      5.84 o
   2   0  14      132.41      133.01      7.32 o
   3   0  14       80.16       72.02      6.77 o
   4   0  14       80.73       72.99      7.07 o
  -8   1  14        0.64       -4.09      7.65 o
  -7   1  14      105.29       99.52      8.77 o
  -6   1  14       38.27       29.89      6.20 o
  -5   1  14       15.58       14.82      5.97 o
  -4   1  14      146.69      141.59      6.80 o
  -3   1  14       92.48      103.57      6.63 o
  -2   1  14       45.87       41.02      6.27 o
  -1   1  14       42.42       31.35      6.10 o
   0   1  14      142.60      132.56      6.76 o
   1   1  14        6.90        5.10      5.49 o
   2   1  14        0.29       -0.70      5.56 o
   3   1  14       46.14       33.07      6.09 o
   4   1  14       10.14       11.05      6.35 o
  -8   2  14      145.24      127.68      9.30 o
  -7   2  14      123.03      130.28      9.15 o
  -6   2  14       99.12      100.19      8.13 o
  -5   2  14       14.48       17.85      6.44 o
  -4   2  14       10.82       10.70      5.66 o
  -3   2  14       28.88       29.25      6.15 o
  -2   2  14      433.73      444.00      8.70 o
  -1   2  14      405.08      380.34      8.31 o
   0   2  14      916.01      933.85     15.01 o
   1   2  14      485.53      513.17     14.15 o
   2   2  14      151.96      168.96     13.31 o
   3   2  14      247.92      253.05      8.24 o
   4   2  14       49.12       57.86      6.74 o
  -8   3  14      106.01      101.29      8.70 o
  -7   3  14      202.58      190.73      9.66 o
  -6   3  14        1.32       -5.38      6.51 o
  -5   3  14        8.62        6.38      7.91 o
  -4   3  14        3.16       -1.28      5.58 o
  -3   3  14        7.34       10.33      5.89 o
  -2   3  14        0.49       -0.63      5.99 o
  -1   3  14       25.76       15.91      6.04 o
   0   3  14       19.08       10.15      6.00 o
   1   3  14        1.02        1.10      6.66 o
   2   3  14        4.42       -7.24     12.27 o
   3   3  14       44.32       36.24      8.01 o
   4   3  14        5.20       -6.85      8.18 o
  -8   4  14       68.89       54.62      8.05 o
  -7   4  14      169.31      162.47      8.15 o
  -6   4  14       87.96       70.77      7.02 o
  -5   4  14      219.13      212.68      9.90 o
  -4   4  14       12.58       13.93      6.39 o
  -3   4  14        2.75       -2.35      5.66 o
  -2   4  14       44.80       44.78      6.30 o
  -1   4  14      181.37      193.57      7.40 o
   0   4  14        1.28        2.87      7.15 o
   1   4  14       19.04       16.80      6.89 o
   2   4  14       43.93       44.38     12.82 o
   3   4  14       89.82      108.43     13.50 o
  -7   5  14       26.16       26.50      6.44 o
  -6   5  14       38.50       39.94      8.08 o
  -5   5  14        1.36        7.77      7.56 o
  -4   5  14       21.80       14.15      5.51 o
  -3   5  14       17.41       22.22      7.06 o
  -2   5  14        0.36       -0.87      5.12 o
  -1   5  14       44.21       45.26      5.92 o
   0   5  14       89.86       98.80      7.77 o
   1   5  14      169.85      161.33     14.36 o
   2   5  14        2.69       -4.18     12.51 o
   3   5  14        8.64       -6.28     12.39 o
  -7   6  14      346.11      364.77     11.82 o
  -6   6  14      226.76      234.47     10.50 o
  -5   6  14       72.80       78.64      7.87 o
  -4   6  14      236.46      252.39      7.32 o
  -3   6  14      276.88      280.43      8.06 o
  -2   6  14      516.60      500.39     14.89 o
  -1   6  14      685.61      752.80     19.97 o
   0   6  14        9.37       21.56      6.79 o
   1   6  14        5.86       -4.96     15.53 o
   2   6  14       34.34       27.24     12.91 o
  -6   7  14       44.68       42.07      8.43 o
  -5   7  14       13.10       15.02      6.14 o
  -4   7  14       25.75       34.39      5.42 o
  -3   7  14      148.07      175.31      8.26 o
  -2   7  14       44.86       37.80      7.05 o
  -1   7  14       15.18       18.03     10.57 o
   0   7  14        4.84       -7.24     12.61 o
   1   7  14       71.04       61.17     12.76 o
  -5   8  14      131.70      169.47      7.46 o
  -4   8  14      342.29      351.43      8.51 o
  -3   8  14      337.73      356.11     10.43 o
  -2   8  14      217.38      232.48      8.82 o
  -1   8  14      332.90      382.37     16.37 o
   0   8  14      263.39      296.01     16.54 o
  -3   9  14       27.84       20.97      5.88 o
  -2   9  14       51.02       63.51      8.26 o
  -2 -12  15        0.22       -4.40      8.65 o
  -1 -12  15        4.79       -6.10      8.37 o
  -4 -11  15      216.43      220.74      9.97 o
  -3 -11  15      112.40      131.38     10.57 o
  -2 -11  15       71.31       68.63      9.56 o
  -1 -11  15       43.99       43.23      8.48 o
   0 -11  15        1.17       -1.51     12.30 o
   1 -11  15       74.15       67.18     12.80 o
  -5 -10  15        5.74        6.76      8.01 o
  -4 -10  15        3.42        6.43      7.91 o
  -3 -10  15        0.23       -7.94      9.15 o
  -2 -10  15       15.00       12.40      8.93 o
  -1 -10  15       81.34       84.30      7.90 o
   0 -10  15       10.61        1.15     12.07 o
   1 -10  15        3.44       -1.03     11.89 o
   2 -10  15      121.04      138.10      9.84 o
  -6  -9  15        8.20        4.39      8.40 o
  -5  -9  15       13.17        4.98      8.03 o
  -4  -9  15      202.82      229.85      9.69 o
  -3  -9  15      373.34      368.87     15.51 o
  -2  -9  15      145.45      137.81      8.51 o
  -1  -9  15      104.66       84.20      6.53 o
   0  -9  15       38.23       43.98     12.64 o
   1  -9  15        0.78        1.99     11.73 o
   2  -9  15      376.14      454.10     21.76 o
  -6  -8  15       22.35       16.28      6.77 o
  -5  -8  15        3.10        6.97      6.83 o
  -4  -8  15       65.25       61.01      7.01 o
  -3  -8  15      286.69      271.22      9.40 o
  -2  -8  15      107.82      101.31      7.82 o
  -1  -8  15        0.26       -1.89      5.96 o
   0  -8  15        0.51        6.81      8.36 o
   1  -8  15       13.64       12.86     11.99 o
   2  -8  15       34.29       31.54      7.07 o
   3  -8  15        3.80       -1.80      7.04 o
  -7  -7  15       41.49       49.76      7.99 o
  -6  -7  15        2.36       -5.84      7.68 o
  -5  -7  15      177.87      182.32      8.02 o
  -4  -7  15      198.02      191.54      8.86 o
  -3  -7  15      226.83      213.34      8.68 o
  -2  -7  15      173.60      185.32      8.26 o
  -1  -7  15      418.78      436.64     12.34 o
   0  -7  15      276.52      274.90      7.56 o
   1  -7  15       68.48       69.75      9.03 o
   2  -7  15       43.32       36.27      6.86 o
   3  -7  15       57.21       41.53      7.43 o
  -7  -6  15        0.20       -7.17      7.81 o
  -6  -6  15       29.42       25.46      7.29 o
  -5  -6  15        0.32       -1.54      7.14 o
  -4  -6  15        0.71        5.74      7.00 o
  -3  -6  15        1.10       -1.03      6.79 o
  -2  -6  15        1.24        0.75      6.52 o
  -1  -6  15        3.35        6.59      5.79 o
   0  -6  15       92.76       87.65      6.41 o
   1  -6  15        0.19       -2.11      6.95 o
   2  -6  15       26.99       36.13      5.78 o
   3  -6  15      109.98      103.58      7.85 o
  -7  -5  15      137.49      148.02      8.96 o
  -6  -5  15       36.62       31.30      7.11 o
  -5  -5  15      137.56      137.92      8.41 o
  -4  -5  15      119.70      125.18      8.04 o
  -3  -5  15       16.03       14.92      6.80 o
  -2  -5  15       47.84       48.30      6.21 o
  -1  -5  15        2.58       -0.04      5.65 o
   0  -5  15      101.15      108.86      6.35 o
   1  -5  15        0.83       -2.20      6.87 o
   2  -5  15       32.24       21.67      7.19 o
   3  -5  15       64.61       46.77      7.32 o
   4  -5  15        4.42        1.90      7.22 o
  -7  -4  15        2.01       -4.97      7.71 o
  -6  -4  15        5.61       11.94      7.26 o
  -5  -4  15        0.50        2.08      7.01 o
  -4  -4  15       66.32       52.41      9.02 o
  -3  -4  15        0.51        1.39      6.06 o
  -2  -4  15        8.60        6.73      5.95 o
  -1  -4  15        7.61        7.42      5.72 o
   0  -4  15       19.85       16.31      4.86 o
   1  -4  15        1.61       -3.94      7.19 o
   2  -4  15       64.03       79.42      7.75 o
   3  -4  15       59.63       58.47      6.33 o
   4  -4  15        8.38       11.86      7.24 o
  -8  -3  15      164.64      150.52      8.80 o
  -7  -3  15      449.89      488.91     11.30 o
  -6  -3  15       24.21       29.72      7.44 o
  -5  -3  15      125.19      106.51      9.19 o
  -4  -3  15      637.72      663.20     15.27 o
  -3  -3  15      799.92      845.14     11.06 o
  -2  -3  15      332.77      322.99      8.28 o
  -1  -3  15      334.80      347.01      7.43 o
   0  -3  15        5.05        1.89      4.81 o
   1  -3  15      116.70       95.87      7.85 o
   2  -3  15        9.38       16.17      7.32 o
   3  -3  15      144.85      148.58      7.64 o
   4  -3  15      283.76      337.62     10.09 o
  -8  -2  15        1.06       -1.58      7.26 o
  -7  -2  15      199.70      208.41      9.08 o
  -6  -2  15      195.69      168.36      8.26 o
  -5  -2  15      457.96      483.32     12.33 o
  -4  -2  15      219.99      223.50     10.10 o
  -3  -2  15       21.09       21.08      6.29 o
  -2  -2  15        4.89       -5.97      6.07 o
  -1  -2  15       43.05       43.19      6.18 o
   0  -2  15        3.22        5.61      4.75 o
   1  -2  15        3.79        5.13      6.84 o
   2  -2  15        2.18       10.84      6.84 o
   3  -2  15       14.63       18.91      5.72 o
   4  -2  15        0.12        6.07      6.04 o
  -8  -1  15      136.59      146.36      8.55 o
  -7  -1  15      290.03      297.99      9.26 o
  -6  -1  15       96.96      107.95      7.53 o
  -5  -1  15      115.79      125.91      9.27 o
  -4  -1  15        0.67       -3.35      6.92 o
  -3  -1  15       34.45       32.69      6.19 o
  -2  -1  15       17.21       18.33      6.10 o
  -1  -1  15       22.82       11.73      6.18 o
   0  -1  15      117.72      106.91      6.65 o
   1  -1  15      620.81      628.47     10.39 o
   2  -1  15      203.66      223.64      8.28 o
   3  -1  15       77.02       81.21      7.70 o
   4  -1  15      123.69      121.44      7.09 o
  -8   0  15       24.27       31.55      7.85 o
  -7   0  15      224.21      248.27      8.64 o
  -6   0  15       55.57       52.37      8.08 o
  -5   0  15       23.92       21.48      7.62 o
  -4   0  15       13.39       14.09      6.83 o
  -3   0  15       13.93       12.79      6.03 o
  -2   0  15        6.36        3.52      5.97 o
  -1   0  15      257.63      262.38      7.94 o
   0   0  15       35.59       29.32      5.89 o
   1   0  15       65.73       50.41      5.95 o
   2   0  15        1.90        0.76      6.66 o
   3   0  15       38.25       33.64      7.30 o
  -8   1  15       57.99       67.72      9.66 o
  -7   1  15      172.73      180.38      9.86 o
  -6   1  15       80.89       91.46      8.17 o
  -5   1  15       74.30       73.53      7.30 o
  -4   1  15       26.80       30.42      6.19 o
  -3   1  15      250.98      263.68      7.78 o
  -2   1  15      298.11      276.38      8.01 o
  -1   1  15      548.01      557.37      9.61 o
   0   1  15      230.68      225.94      8.39 o
   1   1  15      231.18      243.24      9.35 o
   2   1  15       73.92       75.88      9.80 o
   3   1  15        1.17       -9.90      9.90 o
  -7   2  15      151.73      171.69      9.39 o
  -6   2  15        0.31       -6.44      8.28 o
  -5   2  15      149.43      141.64      7.90 o
  -4   2  15       11.52        6.77      5.89 o
  -3   2  15       58.14       63.20      6.21 o
  -2   2  15       63.71       58.70      6.43 o
  -1   2  15       43.43       39.56      6.41 o
   0   2  15       17.67       18.14      5.97 o
   1   2  15        2.01        3.69      6.49 o
   2   2  15        7.13        4.75      9.36 o
   3   2  15       18.74       20.24     12.40 o
  -7   3  15       49.36       45.44      8.79 o
  -6   3  15       58.30       56.44      8.70 o
  -5   3  15       16.63       22.45      8.38 o
  -4   3  15       29.77       23.43      6.02 o
  -3   3  15       61.69       67.40      6.43 o
  -2   3  15      256.60      259.82      9.28 o
  -1   3  15      462.16      483.02     10.82 o
   0   3  15      255.24      263.52      9.06 o
   1   3  15        5.27        6.59      6.76 o
   2   3  15       10.18        3.91      9.16 o
   3   3  15       69.30       73.46     13.29 o
  -7   4  15      102.67      117.43      9.46 o
  -6   4  15       14.36        9.88      7.89 o
  -5   4  15        5.88        2.20      7.89 o
  -4   4  15      180.02      175.29      8.26 o
  -3   4  15       50.72       38.63      7.33 o
  -2   4  15        0.23       -4.85      6.10 o
  -1   4  15        2.40        2.58      6.20 o
   0   4  15        2.34        3.65      7.04 o
   1   4  15       20.81       29.10      6.90 o
   2   4  15        6.74        6.80     12.17 o
  -6   5  15       47.31       55.55      8.59 o
  -5   5  15        4.98        5.09      7.46 o
  -4   5  15        6.55        6.96      6.80 o
  -3   5  15      136.51      145.89      8.46 o
  -2   5  15      102.44       99.95      8.11 o
  -1   5  15      178.08      182.52      8.39 o
   0   5  15       65.76       52.94      7.43 o
   1   5  15       42.79       37.94      9.30 o
  -5   6  15        8.62       12.85      8.14 o
  -4   6  15        3.18        2.74      7.17 o
  -3   6  15      122.50      123.17      8.15 o
  -2   6  15       54.10       41.97      7.01 o
  -1   6  15        3.48       15.85      8.65 o
   0   6  15       22.89       30.86      7.04 o
   1   6  15        0.97       -6.97      8.78 o
  -4   7  15      274.59      286.08      8.47 o
  -3   7  15      138.45      137.88      8.15 o
  -2   7  15      149.27      162.87      9.45 o
  -1   7  15      264.17      325.32     11.42 o
  -3 -10  16      162.01      172.14      9.04 o
  -2 -10  16       14.37        7.12      6.89 o
  -1 -10  16       29.70       31.54      7.04 o
   0 -10  16       52.23       67.39     12.90 o
  -4  -9  16       19.40       16.65      7.50 o
  -3  -9  16      121.17      117.83     11.04 o
  -2  -9  16       10.10        1.06      6.86 o
  -1  -9  16        0.32       -5.89      5.89 o
   0  -9  16        3.40       -2.78     15.67 o
   1  -9  16       14.26       11.35     12.16 o
  -5  -8  16      397.44      407.99     18.62 o
  -4  -8  16      264.09      250.05      9.77 o
  -3  -8  16      105.73       93.20      8.18 o
  -2  -8  16      121.51      126.61      8.04 o
  -1  -8  16      230.51      223.85      9.15 o
   0  -8  16      222.02      240.56     14.38 o
   1  -8  16       69.54       93.71     12.57 o
  -6  -7  16        6.22       11.17      9.43 o
  -5  -7  16      109.01      106.04      9.87 o
  -4  -7  16       84.70       93.74      8.24 o
  -3  -7  16       53.40       58.28      7.70 o
  -2  -7  16       27.37       18.81      6.14 o
  -1  -7  16       18.51       18.68      5.98 o
   0  -7  16       13.84        8.89      8.66 o
   1  -7  16        0.36      -11.69     11.69 o
   2  -7  16        0.34       -8.97     11.43 o
  -6  -6  16       57.18       54.67      8.77 o
  -5  -6  16      133.84      135.72      9.79 o
  -4  -6  16       49.80       48.01      8.63 o
  -3  -6  16      271.47      293.20      9.61 o
  -2  -6  16       72.59       80.00      6.70 o
  -1  -6  16      149.22      158.46      7.08 o
   0  -6  16       12.87        8.18      8.78 o
   1  -6  16       81.24       77.76      9.24 o
   2  -6  16       42.35       26.92      9.12 o
  -6  -5  16       30.47       24.43      8.27 o
  -5  -5  16        0.57       -6.16      8.22 o
  -4  -5  16       65.15       50.03      8.79 o
  -3  -5  16       16.16       15.76      7.98 o
  -2  -5  16       39.36       45.71      6.36 o
  -1  -5  16        3.05        3.32      5.76 o
   0  -5  16        0.18       -8.53      8.53 o
   1  -5  16       45.51       33.99      8.75 o
   2  -5  16       46.95       42.31      7.50 o
  -7  -4  16      143.25      153.78      8.92 o
  -6  -4  16        0.68        0.83      8.01 o
  -5  -4  16        0.52        4.24      8.56 o
  -4  -4  16       18.32       24.74      8.69 o
  -3  -4  16        5.89        4.95      7.11 o
  -2  -4  16       57.49       67.76      6.60 o
  -1  -4  16       11.12       13.56      5.41 o
   0  -4  16       47.75       47.55      5.66 o
   1  -4  16       25.31       23.06      7.35 o
   2  -4  16       65.53       54.49      7.73 o
   3  -4  16       41.78       39.65      8.78 o
  -7  -3  16        2.50        4.38      7.28 o
  -6  -3  16       53.44       54.20      8.64 o
  -5  -3  16       92.03       94.59      9.37 o
  -4  -3  16      639.76      672.64     13.96 o
  -3  -3  16      165.89      169.51      7.54 o
  -2  -3  16       34.36       35.98      6.49 o
  -1  -3  16        3.51       -2.11      5.98 o
   0  -3  16        6.32       -2.70      5.04 o
   1  -3  16       64.37       63.72      7.12 o
   2  -3  16        7.93        9.96      6.91 o
   3  -3  16        0.19       -1.19      7.04 o
  -7  -2  16      260.68      246.40     10.80 o
  -6  -2  16      271.28      249.20     10.86 o
  -5  -2  16      230.15      219.33     10.14 o
  -4  -2  16      124.13      128.99      8.42 o
  -3  -2  16       43.35       44.47      6.78 o
  -2  -2  16       91.49       92.58      6.89 o
  -1  -2  16      261.97      284.27      8.26 o
   0  -2  16       47.08       32.94      5.30 o
   1  -2  16      310.48      312.96      9.99 o
   2  -2  16      177.70      191.70     12.08 o
   3  -2  16      185.53      207.64     11.25 o
  -7  -1  16      105.55      115.62      9.29 o
  -6  -1  16        4.45        2.96      8.12 o
  -5  -1  16       35.64       35.08      8.50 o
  -4  -1  16        1.40       -5.19      6.92 o
  -3  -1  16        4.13       -4.42      6.21 o
  -2  -1  16       14.72       10.22      6.04 o
  -1  -1  16      173.56      191.82      8.19 o
   0  -1  16       38.97       43.23      6.02 o
   1  -1  16        0.38        7.69      7.86 o
   2  -1  16        3.21       -0.47      8.15 o
  -7   0  16      127.80      140.47     13.49 o
  -6   0  16        9.57        6.89      7.46 o
  -5   0  16       44.71       41.52      7.36 o
  -4   0  16        6.31       -0.88      6.96 o
  -3   0  16      165.21      172.57      7.40 o
  -2   0  16      215.13      198.56      7.72 o
  -1   0  16       94.87      102.03      6.94 o
   0   0  16        0.51        0.44      5.70 o
   1   0  16       26.89       41.97      9.78 o
   2   0  16       64.47       66.90     12.27 o
  -7   1  16       40.71       43.88     10.05 o
  -6   1  16        1.31        2.73      8.51 o
  -5   1  16       64.66       50.69      7.63 o
  -4   1  16        5.46        1.34      7.08 o
  -3   1  16      152.14      151.41      7.20 o
  -2   1  16       10.74        8.30      6.26 o
  -1   1  16       46.87       52.12      6.55 o
   0   1  16       26.50       24.74      6.01 o
   1   1  16        0.69        6.17      9.23 o
   2   1  16       21.15       16.98      9.37 o
  -6   2  16       34.65       33.92      8.53 o
  -5   2  16       71.09       57.19      9.04 o
  -4   2  16      250.54      261.95      8.94 o
  -3   2  16      628.13      680.56     13.52 o
  -2   2  16      583.15      601.49     10.16 o
  -1   2  16      320.71      333.58      8.47 o
   0   2  16      125.55      134.06      6.91 o
   1   2  16       21.27       36.73      9.55 o
   2   2  16       56.06       48.60      9.96 o
  -6   3  16       30.75       23.38      8.45 o
  -5   3  16       47.07       47.54      8.38 o
  -4   3  16       14.04       17.70      6.89 o
  -3   3  16       86.05       84.83      6.70 o
  -2   3  16       25.54       24.07      6.24 o
  -1   3  16        2.52        3.20      6.06 o
   0   3  16        5.45       12.98      5.96 o
   1   3  16       19.79       30.21      9.42 o
  -5   4  16       47.97       45.18      8.58 o
  -4   4  16       44.94       53.59      7.61 o
  -3   4  16       98.10      111.73      9.01 o
  -2   4  16       76.89       90.30      6.75 o
  -1   4  16       17.29       22.07      6.08 o
   0   4  16       49.31       52.75      7.30 o
  -5   5  16       80.18       90.66      9.15 o
  -4   5  16        0.27        2.91      6.80 o
  -3   5  16      119.00      128.16      8.50 o
  -2   5  16       74.27       70.62      7.84 o
  -1   5  16       22.07       29.82      8.49 o
  -3  -8  17        9.42       13.23      7.30 o
  -2  -8  17        0.40       -1.34      6.16 o
  -1  -8  17       72.65       88.11      9.64 o
  -4  -7  17      132.44      122.56      9.89 o
  -3  -7  17       90.52       89.29      9.15 o
  -2  -7  17       35.50       30.63      6.47 o
  -1  -7  17       86.56       79.80      6.74 o
   0  -7  17       21.99       10.58      8.65 o
  -5  -6  17        6.02        0.79      8.25 o
  -4  -6  17        1.64        3.88      8.32 o
  -3  -6  17      235.64      290.14     10.02 o
  -2  -6  17       75.29       77.71      9.93 o
  -1  -6  17       18.46       18.40      6.04 o
   0  -6  17        0.88       -1.79      8.75 o
   1  -6  17        1.37       -2.73      8.41 o
  -5  -5  17       29.27       45.87      8.72 o
  -4  -5  17       35.56       44.76      8.89 o
  -3  -5  17       49.21       43.69      8.92 o
  -2  -5  17       17.28       19.24      6.27 o
  -1  -5  17      142.09      137.67      7.65 o
   0  -5  17       38.15       37.02      9.20 o
   1  -5  17       98.35       87.10      9.36 o
  -5  -4  17       19.19        4.12      8.30 o
  -4  -4  17       93.16       90.32      9.58 o
  -3  -4  17       69.86       84.01      7.82 o
  -2  -4  17        0.35       -1.19      6.11 o
  -1  -4  17        1.09       -1.71      5.91 o
   0  -4  17       21.48       18.40      9.57 o
   1  -4  17       11.06        8.74      7.75 o
  -6  -3  17      270.62      279.53     11.49 o
  -5  -3  17      157.69      134.65      9.84 o
  -4  -3  17      105.07       96.36      8.32 o
  -3  -3  17       75.80       75.94      7.80 o
  -2  -3  17       63.97       65.65      6.63 o
  -1  -3  17       21.40       16.23      6.10 o
   0  -3  17      185.50      190.95     11.23 o
   1  -3  17        1.27       -2.03      9.61 o
  -6  -2  17      404.46      458.57     21.05 o
  -5  -2  17        2.29        6.41      8.38 o
  -4  -2  17        0.52       -5.24      7.08 o
  -3  -2  17        7.28        0.11      6.85 o
  -2  -2  17        4.87        4.14      6.29 o
  -1  -2  17       34.17       33.28      6.28 o
   0  -2  17       17.77       16.26      9.49 o
   1  -2  17        1.83        4.71      8.06 o
  -6  -1  17      149.57      185.68     12.27 o
  -5  -1  17        0.60        0.48      7.09 o
  -4  -1  17       37.15       32.52      7.62 o
  -3  -1  17       80.85       82.47      7.05 o
  -2  -1  17      478.66      505.53      9.85 o
  -1  -1  17      171.91      161.26      7.35 o
   0  -1  17       23.53       23.90      9.41 o
   1  -1  17      142.14      188.27     11.23 o
  -5   0  17        8.96        4.97      7.23 o
  -4   0  17       33.30       24.89      7.24 o
  -3   0  17        2.59       -0.71      6.16 o
  -2   0  17       14.77        8.58      6.18 o
  -1   0  17        9.50        4.23      5.97 o
   0   0  17       11.78        9.74      5.85 o
   1   0  17      108.21      120.70     10.44 o
  -5   1  17      176.64      193.65      8.92 o
  -4   1  17      109.31      109.28      8.10 o
  -3   1  17      141.91      151.87      7.50 o
  -2   1  17      151.67      148.50      7.50 o
  -1   1  17       61.24       67.53      6.58 o
   0   1  17        0.56        0.97      5.73 o
  -5   2  17       29.41       27.85      8.26 o
  -4   2  17       67.64       56.88      8.81 o
  -3   2  17       86.71       85.00      7.08 o
  -2   2  17       57.85       55.87      6.55 o
  -1   2  17        2.93       -0.16      5.94 o
   0   2  17        0.65       -1.40      5.72 o
  -4   3  17      301.13      312.42     11.59 o
  -3   3  17       82.83       74.73      7.74 o
  -2   3  17       95.89      109.77      7.09 o
  -1   3  17       47.22       43.97      6.43 o
  -3  -4  18      108.22      132.04      9.62 o
  -2  -4  18       50.68       45.27      6.42 o
  -3  -3  18        3.06        8.72      7.15 o
  -2  -3  18        5.15        7.72      6.12 o
  -3  -2  18      100.08      108.98      8.32 o
  -2  -2  18      101.97      105.50      7.24 o
  -3  -1  18       18.85       11.92      7.01 o
  -2  -1  18        1.34       -1.27      6.20 o
 
